# Supplementary material for: Do College Freshmen Who Engage More in Online Social Comparison Tend to Be More Confused About Themselves? The Roles of Rumination and Self-Compassion
Source: Behav Sci (Basel). 2025 Jun 24;15(7):849. doi: 10.3390/bs15070849 (PMC12292234; doi:10.3390/bs15070849)
Supplement: Supplementary file 1 [file behavsci-15-00849-s001.zip]

Archive with 5 entries (5 files):
- Figure S1.jpg
- Figure S2.jpg
- Figure S3.jpg
- Raw Dataset.sav
- Raw Dataset.xlsx
