# Supplementary material for: Do College Freshmen Who Engage More in Online Social Comparison Tend to Be More Confused About Themselves? The Roles of Rumination and Self-Compassion
Source: Behav Sci (Basel). 2025 Jun 24;15(7):849. doi: 10.3390/bs15070849 (PMC12292234; doi:10.3390/bs15070849)
Supplement: Supplementary file 1 [file behavsci-15-00849-s001.zip › Raw Dataset.xlsx]

## Sheet: Raw Dataset
Gender	Age	SSC1	SSC2	SSC3	SSC4	SSC5	SSC6	SSC7	SSC8	SSC9	SSC10	SSC11	SSC12	R1	R2	R3	R4	R5	R6	R7	R8	R9	R10	S1	S2	S3	S4	S5	S6	S7	S8	S9	S10	S11	S12	S13	S14	S15	S16	S17	S18	S19	S20	S21	S22	S23	S24	S25	S26
0	18	3	2	3	3	2	4	4	3	3	2	3	3	4	3	4	3	2	3	3	4	3	4	3	3	3	4	4	3	3	3	3	3	4	3	4	3	3	3	3	3	3	3	3	3	3	4	4	3
0	22	3	2	3	2	1	4	4	4	4	3	4	4	3	1	1	1	2	1	1	1	1	1	3	3	4	5	5	3	3	4	4	5	5	5	5	5	5	5	4	4	5	3	3	5	5	4	4	5
1	21	4	4	4	4	4	4	2	4	3	4	4	3	5	5	3	5	1	5	5	5	5	2	1	4	4	4	5	3	5	4	5	5	1	5	4	5	5	4	5	3	5	2	4	5	3	2	2	5
1	21	5	5	5	1	1	1	5	5	4	5	5	5	1	1	2	1	1	1	1	1	1	1	1	1	3	1	2	1	5	1	5	1	1	5	3	3	3	1	5	1	5	1	1	5	5	1	1	5
1	21	3	4	4	1	5	3	4	5	2	1	2	2	5	5	2	2	2	5	5	2	2	5	3	1	5	3	4	1	2	1	5	5	4	4	1	4	5	5	5	2	5	4	3	5	5	1	1	5
1	20	4	4	4	4	3	3	3	3	4	3	3	4	2	3	2	3	2	2	2	3	2	2	3	4	3	3	2	4	3	3	3	2	3	3	3	3	2	4	3	4	2	4	4	2	2	4	4	2
1	20	5	5	5	5	5	1	5	5	5	5	1	5	1	1	1	1	1	1	1	1	1	1	5	5	1	5	5	1	5	1	5	5	1	5	1	5	5	5	5	1	5	1	1	5	5	1	1	5
1	20	4	3	3	4	4	4	3	3	4	3	2	4	4	4	3	4	4	4	4	4	4	4	3	3	3	3	3	3	3	3	3	3	3	3	3	3	3	3	3	3	3	3	3	3	3	3	3	3
1	20	3	3	3	3	3	4	2	2	2	2	4	3	3	4	4	4	4	4	3	3	3	4	3	3	4	2	3	2	4	2	4	4	3	3	3	2	2	4	2	4	3	3	3	4	3	3	4	4
1	20	2	3	1	1	2	3	4	2	4	1	2	1	2	2	4	3	2	4	4	4	2	2	1	1	3	2	2	3	2	4	2	4	3	3	2	4	4	3	2	3	2	5	2	2	3	2	2	2
0	20	4	2	3	2	3	1	4	4	4	3	4	4	2	2	2	2	2	2	2	2	2	2	4	5	4	4	4	4	4	4	4	5	4	4	2	4	5	4	4	3	4	3	4	4	4	5	2	4
1	20	2	3	2	2	2	4	4	2	3	2	4	2	4	4	4	3	3	4	3	4	4	4	2	2	3	2	4	2	4	2	4	4	3	3	2	4	4	3	4	3	3	2	2	3	3	2	3	3
1	20	5	5	5	5	5	1	5	5	5	5	1	5	2	2	2	1	1	4	3	3	1	4	1	1	5	4	5	1	5	4	5	5	5	5	4	4	5	4	5	3	5	2	2	2	4	3	2	5
1	20	2	3	2	3	4	4	2	4	4	4	4	3	3	2	2	4	4	4	3	3	4	5	3	3	4	4	5	3	3	4	4	4	4	5	3	4	4	4	4	4	5	4	4	4	4	4	3	4
1	20	1	1	1	1	1	1	1	1	1	1	5	1	5	5	5	5	5	5	5	5	5	5	3	1	5	5	5	1	5	1	5	5	5	5	1	5	5	5	5	5	5	5	1	5	5	5	5	5
1	20	5	5	5	5	5	1	5	5	5	5	5	5	1	1	1	1	1	1	1	1	1	1	5	5	5	5	5	5	5	5	5	5	5	5	5	5	5	5	5	5	5	5	5	5	5	5	5	5
0	20	3	3	3	4	3	5	3	3	3	4	4	3	3	2	2	4	2	3	3	2	4	3	3	3	3	4	3	4	2	4	4	4	4	4	3	4	4	3	3	3	4	3	3	3	3	4	4	3
0	20	3	1	4	2	3	3	4	2	4	3	4	3	3	4	4	5	4	4	4	4	4	4	3	3	3	4	5	3	1	1	3	3	4	5	3	3	3	3	4	3	5	1	1	5	3	2	4	4
0	20	1	3	3	2	2	3	3	3	4	4	3	3	3	3	3	4	3	3	3	3	4	3	3	3	3	2	4	3	2	2	4	2	3	2	1	5	4	2	4	4	2	3	2	2	3	2	1	3
1	20	4	4	4	3	4	3	3	4	4	3	3	3	4	4	3	3	2	4	4	2	3	2	4	2	3	2	3	2	3	2	4	3	3	3	2	3	3	3	3	3	3	3	3	2	3	3	3	3
1	19	5	5	5	5	5	1	5	5	5	5	1	5	1	1	1	1	1	1	1	1	1	1	5	5	1	5	1	5	1	5	1	1	5	1	5	1	1	5	1	5	1	5	5	1	1	5	5	1
0	19	5	5	5	5	5	5	5	5	5	5	5	5	1	1	1	1	1	1	1	1	1	1	5	5	1	5	1	5	1	5	1	1	5	1	5	1	1	5	1	5	1	5	5	1	1	5	5	1
0	19	1	1	1	1	3	4	5	4	4	4	3	2	1	1	1	1	1	1	1	1	1	1	2	1	1	5	5	1	1	1	5	1	1	5	1	5	1	1	5	1	5	5	1	5	2	3	3	3
1	19	2	3	4	2	2	4	4	4	5	2	3	4	5	5	4	3	1	5	5	4	3	2	3	2	4	3	4	3	2	3	3	2	2	4	3	2	3	3	2	2	3	2	2	2	3	3	2	4
1	19	2	2	2	2	4	5	4	4	5	4	2	4	2	2	2	2	2	2	2	2	2	2	3	3	3	3	4	3	3	3	3	3	3	3	3	3	3	3	3	2	3	2	2	3	3	3	3	3
0	19	4	3	4	3	4	1	4	4	4	3	2	5	3	2	3	2	3	2	3	3	2	3	3	4	3	4	2	4	3	4	2	2	3	2	3	2	2	4	2	4	4	4	4	3	3	4	3	2
1	19	3	2	3	3	3	3	3	2	3	3	4	3	4	4	3	4	3	3	4	4	3	3	3	3	3	4	3	3	3	3	3	3	4	3	3	2	2	4	2	3	3	3	3	3	3	3	3	3
1	19	4	3	3	3	3	2	4	4	4	4	3	2	2	2	3	3	4	4	4	4	4	4	2	2	2	2	4	2	4	2	2	4	3	2	2	3	4	2	4	2	4	2	3	4	4	3	2	4
1	19	3	2	4	3	3	1	3	5	3	3	3	3	5	5	5	3	4	4	4	4	1	1	3	3	3	3	3	3	3	3	5	5	1	5	1	3	3	3	4	3	3	3	3	4	4	2	2	4
1	19	5	4	5	3	3	3	3	3	4	4	3	3	3	3	3	3	3	3	3	3	3	3	3	3	3	3	3	3	3	3	3	3	3	3	3	3	3	3	3	3	4	3	3	3	3	3	3	3
1	19	2	2	4	2	4	2	4	4	5	4	4	4	5	5	4	5	4	5	4	4	5	4	4	5	5	4	4	2	4	2	5	3	4	4	3	5	5	4	4	2	4	2	3	5	5	2	2	4
0	19	5	2	2	2	2	3	5	2	4	2	4	2	4	4	4	4	4	5	4	4	4	4	3	3	3	3	4	2	4	2	4	4	2	4	2	4	4	2	4	2	4	5	5	4	4	2	2	4
0	19	1	1	3	1	1	1	1	1	1	1	1	1	5	5	5	4	5	5	5	5	3	5	1	1	3	1	2	4	1	1	5	2	1	2	1	3	3	1	3	1	3	1	1	3	1	1	1	1
0	19	2	3	2	3	2	3	4	2	4	2	2	4	4	4	4	3	2	4	4	4	2	4	3	3	3	3	4	2	3	3	4	4	4	4	2	4	4	3	4	3	4	4	2	2	3	3	3	4
0	19	2	4	2	2	2	2	2	3	4	4	2	4	4	4	4	4	4	4	4	4	4	4	3	3	3	3	3	3	3	3	3	3	3	3	3	3	3	3	3	3	3	3	3	3	3	3	3	3
1	19	3	3	3	3	3	3	3	2	3	3	3	3	3	3	2	3	2	4	3	4	2	4	2	4	4	2	3	2	2	3	3	3	3	4	3	2	3	3	4	3	3	4	3	4	3	2	3	3
1	19	2	2	3	2	2	3	4	3	2	3	4	2	4	3	4	4	3	4	3	3	4	4	3	2	3	2	3	3	4	3	4	3	2	3	2	4	3	3	3	2	3	3	4	3	3	4	3	3
0	19	2	2	3	1	2	4	1	2	4	2	5	4	5	5	5	5	1	5	5	5	5	5	1	1	5	1	1	1	1	1	4	1	2	1	1	4	5	3	5	3	1	3	1	1	2	1	1	5
0	19	2	2	2	2	4	2	4	4	4	4	2	4	4	4	4	4	4	4	4	4	4	4	4	4	2	4	4	2	4	2	4	4	2	4	2	4	4	2	4	2	4	2	2	4	4	2	2	4
0	19	2	2	1	1	2	3	3	2	4	1	4	2	5	4	5	5	5	5	5	5	4	5	1	1	3	1	5	1	4	3	5	3	4	5	3	5	5	3	5	1	5	4	4	5	5	1	1	5
1	19	2	2	1	1	1	2	3	1	1	1	1	1	5	5	5	5	2	2	4	5	4	4	1	1	5	1	1	1	1	1	1	1	1	1	1	1	1	1	1	5	1	1	1	1	1	1	1	1
0	19	4	4	4	2	4	4	2	4	4	4	4	2	4	4	2	4	2	4	4	4	2	2	3	3	3	4	3	2	3	4	3	3	4	3	4	3	3	3	4	4	3	3	3	2	2	4	3	3
0	19	2	2	4	2	4	4	4	2	4	2	2	2	4	4	4	4	2	4	3	5	4	4	1	1	3	3	3	2	3	3	2	3	2	3	2	3	2	2	3	2	3	4	2	2	1	1	2	1
1	19	5	5	4	2	3	4	3	4	4	5	4	5	4	4	3	4	4	4	5	4	4	4	3	3	5	4	3	4	2	2	5	4	2	4	4	5	5	4	5	4	4	3	3	2	2	4	3	2
0	19	4	3	2	2	3	4	3	3	2	2	4	3	4	4	4	4	4	4	4	4	2	2	3	3	4	3	4	3	3	3	4	4	3	5	4	5	5	3	4	3	4	4	4	4	4	3	3	4
1	19	2	2	2	1	3	3	4	2	2	1	3	4	4	3	4	4	3	3	2	3	2	2	2	2	4	3	3	3	3	4	4	3	4	3	4	4	4	4	3	4	3	3	5	2	3	4	3	4
1	19	4	4	3	3	2	4	4	4	4	3	4	2	4	4	4	3	2	4	4	3	3	4	2	2	4	3	2	3	4	4	5	4	3	2	2	4	4	3	4	2	3	2	2	4	3	2	2	3
1	19	2	2	1	1	1	2	3	2	2	1	4	4	5	5	5	5	4	4	5	5	5	5	2	2	3	2	3	2	3	3	4	3	4	3	5	4	3	4	5	2	3	3	3	3	3	3	1	3
0	19	4	5	4	3	4	4	4	4	5	4	4	4	3	4	2	2	2	3	3	3	2	2	4	4	3	3	3	2	3	3	4	3	3	3	3	4	4	4	4	3	3	3	3	3	3	3	2	3
1	19	2	1	1	2	3	2	3	1	2	2	2	1	5	5	5	5	4	4	4	5	5	5	3	1	4	4	4	2	4	2	5	5	2	5	3	4	4	4	4	3	5	3	4	4	4	2	2	5
1	19	4	4	5	4	2	3	5	4	5	2	4	2	2	4	3	2	3	1	2	4	2	3	3	1	2	4	3	1	3	4	3	3	4	5	1	2	3	3	3	2	5	2	4	4	4	4	2	3
1	19	2	2	1	2	3	4	2	2	4	1	4	2	4	4	4	4	2	4	4	4	4	4	3	2	4	2	4	3	3	4	4	3	4	4	1	4	4	3	4	2	4	4	3	3	3	4	2	4
1	19	2	1	2	1	2	3	3	2	2	3	3	1	4	4	4	4	4	4	3	3	4	5	2	1	3	2	2	2	3	2	4	3	2	2	1	3	2	2	3	2	2	3	3	2	3	2	2	2
1	19	2	4	4	3	4	4	3	4	4	4	4	4	4	4	4	4	4	4	4	4	4	3	3	3	3	3	3	3	3	3	4	3	4	4	4	4	3	4	4	4	3	4	3	3	4	3	2	4
1	19	4	4	3	4	2	1	5	4	4	5	2	4	3	4	2	2	1	1	1	4	4	4	3	4	4	3	4	3	4	4	4	4	4	4	2	4	4	4	4	4	4	4	4	4	4	4	4	4
1	19	4	4	4	4	4	2	3	4	4	4	4	4	2	2	2	2	3	4	4	4	2	2	2	2	4	4	4	2	4	3	4	4	3	4	2	4	4	3	2	3	3	3	4	2	4	2	2	4
1	19	4	2	4	2	4	4	2	4	4	4	4	2	4	4	2	4	2	4	2	4	4	4	4	3	4	4	3	3	4	3	4	4	5	3	4	4	3	4	4	3	3	4	3	2	4	4	2	4
0	19	2	2	3	2	1	3	4	2	4	2	2	3	2	1	2	3	1	3	4	1	2	3	4	1	1	4	1	5	1	5	1	1	4	3	2	1	1	5	1	5	3	1	3	2	3	2	3	3
0	19	2	2	2	2	3	4	4	4	4	4	2	4	4	2	3	4	2	3	3	4	4	3	2	2	4	2	5	3	5	3	5	5	3	5	2	5	4	2	4	4	5	2	4	5	3	3	2	4
0	19	4	3	4	2	4	4	2	4	4	2	4	5	4	4	2	2	2	4	2	2	4	2	3	2	4	3	4	2	3	4	5	4	3	4	3	5	5	5	5	4	4	4	2	4	4	4	2	5
0	19	2	2	2	2	2	4	4	2	2	2	2	2	4	2	2	3	2	4	4	4	2	4	3	2	3	2	3	3	4	4	3	3	3	4	2	3	4	3	4	3	4	3	4	3	4	3	2	4
1	19	3	4	4	3	4	4	3	4	4	4	4	2	4	5	3	3	1	3	3	4	2	3	4	3	5	4	5	3	4	4	4	4	4	4	5	4	4	4	4	4	4	5	3	4	4	4	3	4
1	19	3	3	2	2	2	4	4	4	4	1	2	4	2	4	3	4	5	5	2	3	3	5	3	4	4	3	5	1	4	4	5	4	4	4	4	4	4	4	4	4	4	4	4	4	4	3	3	4
0	19	1	1	2	1	2	3	2	1	1	2	3	2	5	4	4	3	2	3	5	5	5	5	2	1	2	2	1	1	3	2	2	2	3	3	1	2	2	2	3	1	2	1	1	2	2	3	1	5
0	19	1	1	2	3	3	3	5	3	3	3	4	4	3	4	4	4	3	4	4	3	3	3	3	2	4	2	4	2	4	3	4	4	3	4	3	3	3	4	3	3	4	2	3	3	3	3	3	3
0	19	2	2	1	2	2	4	2	2	2	2	4	2	4	4	4	4	4	4	4	4	4	4	2	1	4	2	5	1	4	1	2	4	2	5	1	5	4	2	5	1	5	1	3	4	5	1	1	5
0	19	2	1	1	1	1	2	3	2	3	2	3	4	4	4	5	4	1	4	5	5	5	2	1	1	4	2	2	2	3	2	4	4	2	3	1	3	4	1	4	1	3	1	2	3	2	2	1	3
0	19	4	4	4	4	4	4	5	4	4	4	4	4	2	4	2	3	2	4	2	1	3	1	5	4	4	5	4	3	3	5	4	4	5	4	5	5	5	5	4	4	4	5	5	3	4	5	5	4
1	19	3	2	3	3	3	3	2	2	2	4	3	2	4	4	4	3	4	5	4	4	4	3	2	3	4	3	4	2	3	2	3	3	2	5	3	4	3	3	3	4	5	2	5	3	2	2	2	3
1	19	1	1	1	1	1	5	1	1	4	1	5	5	5	5	5	3	3	3	3	3	3	3	4	3	4	4	5	1	5	3	5	4	2	4	2	5	5	3	5	3	5	1	1	5	5	1	1	5
1	19	2	2	3	2	2	4	4	4	4	1	2	2	3	2	2	2	2	2	2	2	2	2	4	3	2	4	3	4	3	4	4	3	4	4	3	3	3	4	4	2	4	4	4	3	4	4	4	3
0	19	2	2	2	2	3	2	4	3	4	4	4	3	4	4	2	4	4	4	4	4	4	4	2	2	4	3	5	2	4	4	4	4	4	5	2	4	4	3	4	4	5	2	4	4	5	3	2	4
0	19	3	2	2	2	2	2	4	3	4	2	3	4	3	3	4	3	3	3	3	3	3	3	2	2	3	2	2	2	2	2	3	2	2	2	2	2	3	2	3	3	3	2	3	2	2	2	2	3
1	19	3	3	3	3	3	3	3	3	3	2	5	2	4	4	4	3	3	4	4	4	4	4	2	2	4	2	2	2	2	2	4	2	2	2	2	3	3	5	4	4	2	4	2	2	2	3	2	4
0	19	2	2	2	2	2	2	3	2	2	2	3	3	5	4	4	5	2	5	5	4	4	4	2	2	5	2	2	2	4	1	2	4	3	2	2	4	5	2	3	1	2	2	1	2	2	2	2	2
0	19	2	2	2	2	2	2	4	3	3	2	3	3	4	4	4	4	2	4	4	4	4	3	2	2	4	3	3	2	3	3	4	3	2	3	2	4	4	3	2	2	3	3	4	3	4	3	3	4
0	19	4	2	2	2	4	3	4	4	4	4	3	4	4	4	2	2	2	4	2	4	4	4	4	4	4	4	4	4	3	4	5	3	4	4	4	5	5	3	4	4	5	4	4	2	4	3	2	4
0	19	3	2	4	2	2	2	2	2	3	2	2	2	3	3	3	3	2	2	2	2	2	2	3	2	2	2	2	3	2	2	4	2	4	3	2	4	3	4	4	4	3	3	2	2	3	3	2	3
0	19	3	3	2	2	4	3	4	3	4	4	3	4	3	3	3	3	1	1	2	3	2	3	4	4	2	4	3	4	2	4	3	3	5	3	2	4	2	4	4	3	4	4	4	4	4	4	4	3
0	19	2	2	4	2	2	2	4	2	3	2	3	2	5	5	5	4	2	4	4	4	4	5	2	2	2	2	3	2	2	4	3	3	4	4	2	2	2	2	3	2	4	2	2	2	3	3	2	3
1	19	5	5	5	3	5	1	5	5	5	5	5	2	5	5	1	5	1	5	1	2	5	3	1	5	5	5	5	3	1	3	5	3	5	5	5	5	5	5	5	5	5	5	1	5	5	5	5	5
0	19	2	2	2	2	2	3	3	2	2	2	3	2	4	4	4	4	3	4	4	4	4	2	2	2	4	2	3	2	4	4	4	4	2	4	2	4	4	2	4	2	4	2	2	4	3	2	2	4
1	19	1	2	1	1	4	2	3	2	2	2	2	1	5	5	3	4	1	5	4	5	4	2	2	1	5	4	4	2	1	4	3	4	5	4	3	4	4	5	4	2	5	3	4	2	4	3	2	4
1	19	5	5	5	1	1	5	1	5	5	1	5	5	1	5	5	5	4	5	5	5	5	5	1	1	5	1	1	1	1	1	5	1	1	5	1	1	5	5	5	5	1	5	1	1	1	4	1	5
0	19	3	3	3	3	4	4	3	4	5	2	3	4	4	3	2	4	3	4	3	2	3	3	3	3	5	3	4	4	2	4	4	3	4	4	3	4	5	3	4	3	4	5	5	4	4	3	2	3
1	19	3	2	2	2	2	3	5	3	4	1	3	2	2	2	2	3	1	3	4	3	2	2	4	3	3	3	4	2	3	4	2	3	4	3	3	3	3	4	2	4	4	4	5	3	2	4	4	2
1	19	2	2	1	1	1	4	1	1	1	1	2	1	5	5	5	5	2	5	5	5	5	5	4	1	5	1	2	1	1	4	5	4	4	4	4	4	4	3	4	5	4	4	4	4	2	4	3	4
0	19	2	3	2	4	2	2	4	2	4	2	4	1	4	5	5	4	4	5	5	4	4	3	3	2	3	2	3	2	3	4	4	2	1	4	2	4	4	2	4	2	4	1	4	2	3	2	4	2
0	19	2	2	2	2	2	4	4	2	2	2	4	2	4	4	4	4	1	4	4	4	4	2	2	2	4	2	2	2	4	4	4	4	4	4	2	4	4	2	4	2	4	2	4	4	2	2	2	4
0	19	2	2	2	2	2	3	2	3	2	3	2	3	5	4	3	4	5	5	5	5	4	5	2	1	3	1	3	1	2	2	3	3	3	4	1	3	3	1	3	1	4	2	3	4	3	1	1	3
1	19	2	2	1	1	1	4	2	2	1	4	4	4	2	4	4	5	5	5	5	5	5	5	1	1	5	3	3	1	2	4	4	4	4	4	2	4	4	3	4	2	4	2	2	4	3	3	2	4
1	19	2	1	2	2	2	2	1	2	4	3	4	2	5	5	5	5	5	5	5	4	5	5	4	1	4	1	5	2	5	4	5	4	4	5	3	4	5	2	5	3	5	4	5	3	5	3	2	5
0	19	4	2	4	4	3	4	5	4	1	2	3	4	4	3	3	3	4	4	2	2	2	2	4	4	5	4	4	4	2	4	4	3	4	3	3	4	3	5	4	5	4	5	5	4	4	4	4	3
1	19	5	4	4	4	4	5	4	5	5	5	4	5	4	3	2	2	2	2	3	4	3	2	4	4	4	4	4	2	2	2	3	4	4	4	4	3	4	3	3	2	3	3	2	3	3	3	3	3
0	19	4	4	4	4	3	4	4	4	4	2	2	4	4	2	4	4	4	4	3	4	2	4	3	3	4	4	3	2	3	3	4	2	4	4	3	2	4	4	4	3	4	3	4	2	3	4	4	4
1	19	2	2	2	1	2	1	3	4	3	1	1	1	3	3	4	4	3	4	3	4	4	4	2	2	4	2	4	2	3	3	3	2	5	4	3	3	4	3	3	3	4	4	2	3	4	4	2	4
0	19	4	4	3	4	4	5	3	4	4	4	4	4	2	3	2	2	2	4	2	2	3	4	3	3	3	3	3	3	4	4	4	4	4	3	3	3	3	4	3	3	3	4	4	3	3	4	4	3
0	19	3	3	4	4	4	2	4	4	4	4	4	2	4	4	4	3	2	4	4	3	3	3	3	2	2	3	2	3	2	3	3	2	3	2	3	3	4	4	3	4	2	3	2	2	2	3	3	2
0	19	2	2	3	2	4	2	4	2	4	4	4	3	3	2	2	2	2	4	3	4	2	2	2	3	4	3	4	2	2	4	4	3	4	4	4	4	3	4	4	4	3	4	4	4	3	2	3	3
0	19	4	2	4	2	3	4	4	2	4	2	4	2	4	3	4	2	2	4	4	4	2	2	4	4	2	4	3	4	3	4	3	4	4	3	3	3	3	3	3	3	3	3	3	3	3	3	3	3
0	19	2	2	3	3	3	5	3	3	5	5	5	5	1	1	3	3	5	4	4	3	1	4	5	2	4	3	5	2	5	3	5	5	5	5	4	5	5	5	5	3	5	3	3	3	4	5	5	5
0	19	5	3	4	3	5	1	5	3	5	5	1	5	1	1	1	1	2	3	1	5	1	1	5	1	5	1	5	3	1	5	1	5	5	1	5	4	4	3	3	4	5	3	5	5	5	4	5	2
0	19	2	2	1	1	1	2	4	4	4	2	4	2	4	4	4	4	4	4	1	2	4	4	2	2	5	1	4	2	4	3	4	4	3	4	2	4	4	3	4	3	3	2	3	3	3	3	2	4
0	19	4	4	5	5	2	5	5	5	5	2	2	5	2	4	3	3	4	4	3	3	3	2	4	4	3	5	4	3	5	3	2	5	4	5	4	3	3	3	3	5	5	2	3	2	3	4	3	4
1	19	5	3	2	2	2	5	4	5	5	2	4	5	4	4	4	4	4	5	4	5	2	5	1	1	3	2	3	2	2	1	3	2	2	3	1	2	3	2	4	1	3	4	3	2	2	3	1	2
1	19	2	4	4	4	4	5	4	4	4	4	5	5	2	2	2	2	4	4	2	2	2	2	4	4	4	4	4	4	4	4	4	4	4	4	4	4	4	5	4	3	4	4	5	4	4	5	5	3
0	19	3	3	4	3	2	3	5	2	4	2	3	2	2	2	2	3	4	4	4	4	2	2	3	3	4	3	4	3	3	3	4	3	3	4	2	3	4	3	4	3	4	3	4	3	2	4	3	2
0	19	2	2	2	2	2	3	4	2	3	2	3	4	3	4	4	4	3	4	4	4	4	3	3	3	4	3	5	2	2	4	5	5	4	5	2	4	4	3	4	3	4	4	3	4	4	3	3	4
0	19	4	4	5	2	2	3	2	4	4	3	3	2	3	2	3	2	2	4	3	4	2	2	3	3	4	3	5	2	2	4	3	3	4	5	2	3	3	3	3	2	5	2	4	2	4	2	2	4
0	19	2	2	2	2	2	4	2	3	3	3	2	4	2	3	3	3	1	2	2	2	2	2	4	2	3	4	3	3	2	4	2	3	4	3	2	2	3	3	4	2	2	5	4	2	4	2	4	3
0	19	3	5	5	3	3	2	4	3	4	4	4	4	2	2	2	2	2	3	3	2	2	2	4	3	3	4	4	3	3	4	4	3	4	4	4	3	3	4	4	2	4	4	4	3	3	4	3	3
0	19	2	2	1	1	2	3	2	2	4	2	2	1	5	5	5	5	5	5	5	5	5	5	2	2	4	1	4	2	4	2	4	5	2	4	1	4	3	3	4	1	4	2	2	3	3	1	1	5
1	19	1	1	1	1	1	2	3	1	1	1	5	1	3	4	4	2	3	4	3	4	4	4	1	1	2	1	2	2	3	3	3	3	1	3	3	3	3	3	4	2	4	3	2	3	3	3	3	3
1	19	2	2	2	2	3	3	2	2	2	2	3	2	4	4	3	4	4	4	4	4	4	3	3	3	3	3	3	3	2	3	4	3	2	4	3	4	3	2	4	4	4	3	3	3	3	2	2	4
0	19	4	4	4	4	4	4	4	4	4	2	3	2	3	2	2	2	1	2	2	3	4	2	3	3	3	4	4	3	4	3	3	4	3	4	4	3	4	4	4	3	4	4	4	3	4	3	3	4
1	19	1	5	4	4	4	1	4	5	4	2	5	5	4	4	4	5	4	4	2	4	5	3	2	2	5	3	4	2	5	3	4	4	4	4	3	4	5	3	4	3	4	3	4	4	4	3	2	4
0	19	1	2	1	1	1	2	3	1	2	1	3	1	4	5	5	5	4	5	5	5	5	3	3	1	4	2	3	2	3	3	4	2	2	3	1	4	4	1	3	1	4	2	1	3	3	1	1	3
0	19	3	2	3	2	1	3	4	3	2	1	3	4	4	5	4	4	3	4	3	4	5	2	3	4	4	3	2	5	3	4	3	4	3	4	1	4	3	2	3	3	4	4	3	2	3	4	3	4
0	19	2	2	2	2	2	3	3	2	2	2	3	2	4	4	4	4	3	4	4	4	4	4	2	2	4	2	4	2	3	4	3	3	3	4	2	3	3	2	3	2	4	2	4	3	3	2	2	3
0	19	1	1	1	1	1	5	2	1	1	1	1	1	5	5	5	5	3	5	5	5	5	5	4	1	4	5	5	3	1	5	5	5	1	2	1	3	3	5	3	1	5	1	1	1	5	1	1	5
0	19	3	5	5	5	5	1	5	1	5	5	5	5	5	5	1	5	5	5	1	1	1	2	3	3	5	4	5	4	5	4	5	5	5	5	1	5	5	3	5	3	5	4	3	4	5	1	3	5
0	19	4	1	3	2	4	5	4	3	4	3	3	3	4	3	3	3	1	3	3	4	3	2	3	3	3	4	3	3	2	3	4	3	3	4	3	3	3	4	2	2	3	3	3	3	3	3	2	3
0	19	2	5	4	2	4	2	5	5	5	3	4	4	4	4	4	4	5	3	2	3	4	5	4	3	4	5	1	2	3	4	4	2	5	4	3	4	4	5	5	2	3	3	1	2	4	2	1	5
0	19	4	4	5	2	4	5	4	4	5	4	3	1	2	2	2	2	1	2	4	2	1	2	4	3	4	4	2	2	4	4	4	5	4	4	3	4	4	4	2	1	4	4	4	2	3	3	2	2
1	19	2	2	1	1	2	3	3	2	3	2	3	2	4	4	3	4	2	4	3	5	4	4	1	2	5	2	2	2	4	2	4	4	3	2	3	4	4	3	4	4	3	4	3	3	3	4	2	3
0	19	2	2	1	1	2	2	2	1	1	1	5	2	5	4	2	5	1	4	4	5	5	4	3	2	3	1	3	1	2	4	3	2	1	4	1	3	2	2	4	1	4	2	1	3	4	3	1	3
0	19	2	3	1	1	1	4	2	2	2	1	3	2	4	4	4	4	4	4	4	4	4	4	3	3	3	3	3	3	3	3	5	5	5	5	1	5	5	5	5	1	5	5	5	5	5	1	1	5
1	19	1	1	1	1	1	5	1	1	1	1	3	3	4	4	4	4	4	4	4	4	4	2	2	2	4	2	4	2	4	2	4	4	2	4	2	4	4	2	4	2	4	2	2	4	4	2	2	4
1	19	4	1	1	2	1	1	1	1	1	1	5	2	5	5	5	5	5	4	5	5	5	3	1	2	5	1	5	1	3	3	5	4	5	5	1	5	5	1	5	2	5	1	2	5	4	1	2	5
0	19	2	1	3	3	2	2	4	1	2	3	5	3	5	5	5	5	4	3	4	5	5	3	2	1	5	2	5	1	5	3	5	4	1	4	1	5	4	1	4	1	4	1	2	5	4	1	2	5
1	19	3	4	4	4	2	3	4	3	4	2	3	3	4	4	3	4	2	4	3	4	4	3	3	3	4	2	4	2	3	3	4	4	2	4	2	3	4	2	3	3	4	2	3	4	4	2	3	4
1	19	2	3	3	4	1	4	3	3	4	3	3	1	5	3	4	4	2	4	3	3	3	3	2	2	3	3	3	2	4	2	3	4	3	5	3	3	4	3	3	4	3	1	2	3	3	3	3	3
1	19	4	2	2	3	3	3	2	3	2	2	4	2	3	3	4	3	3	3	4	3	4	4	3	3	3	3	4	3	4	2	4	4	2	3	2	3	4	3	3	3	3	3	2	2	3	3	3	4
1	19	2	2	3	2	3	4	4	3	4	2	3	2	4	4	2	2	2	4	4	4	2	4	4	2	3	3	4	2	2	3	3	3	5	4	4	4	3	4	3	3	4	3	3	2	4	3	2	4
1	19	1	4	5	1	5	1	1	2	5	5	1	3	1	1	1	1	1	5	3	1	1	4	4	1	1	2	1	3	1	5	1	1	5	1	1	1	1	5	1	1	1	3	5	2	5	3	1	4
1	19	3	1	4	4	2	3	2	2	1	1	2	2	4	3	1	2	1	4	3	4	1	1	3	2	5	2	3	1	3	2	4	4	4	4	2	3	4	3	4	2	4	4	4	4	4	3	2	4
1	19	4	4	3	2	4	4	3	4	4	4	4	4	3	2	4	3	2	2	2	2	2	2	3	2	2	4	2	4	2	3	3	2	3	2	3	3	2	3	2	3	2	3	2	2	2	3	3	2
1	19	4	4	4	4	4	2	4	4	4	4	2	4	2	2	2	2	2	2	2	2	2	2	4	4	2	4	3	3	2	3	4	3	4	4	4	4	3	4	3	4	4	4	4	4	4	3	4	2
0	19	4	4	3	3	4	4	5	4	5	3	4	3	4	5	4	5	3	5	4	3	2	4	3	2	4	3	4	2	3	4	4	4	3	5	3	4	4	4	4	3	5	3	3	4	3	4	3	4
1	19	2	2	2	2	2	3	2	2	3	2	2	2	4	4	4	4	2	4	4	4	3	2	2	2	3	2	3	2	3	4	4	3	2	3	2	3	3	2	2	2	2	2	4	2	2	2	2	4
1	19	2	3	2	2	2	2	4	4	4	2	2	1	4	4	4	4	2	4	4	4	4	3	1	1	3	1	2	2	2	2	2	2	1	2	2	2	3	2	3	1	2	3	1	3	2	2	2	2
1	19	1	3	3	2	2	1	4	2	4	1	4	5	4	4	4	5	4	4	5	5	4	4	2	2	4	2	4	2	2	1	5	2	4	2	2	4	4	1	4	2	4	2	3	3	3	3	3	3
1	19	2	2	2	2	2	4	2	2	4	1	4	2	4	4	4	4	2	5	2	4	4	4	4	4	5	4	4	2	4	2	5	5	4	5	1	4	4	4	5	4	5	4	4	4	4	4	4	4
1	19	2	2	1	1	2	4	2	2	2	2	4	4	4	4	4	4	4	4	4	4	4	4	5	4	4	4	4	4	2	4	4	4	5	4	5	5	5	5	5	5	4	5	5	4	4	5	5	4
1	19	4	4	2	1	4	4	5	4	4	3	2	2	4	4	4	4	2	5	5	4	4	5	3	1	2	3	4	1	2	3	3	3	3	4	2	3	2	1	2	2	4	2	3	3	2	1	2	2
1	19	2	2	2	1	1	3	2	1	2	1	1	2	5	4	4	4	2	3	3	4	4	2	2	2	3	2	2	2	3	3	3	2	3	2	2	3	4	1	2	2	3	1	4	2	2	2	2	2
1	19	5	5	1	3	4	1	4	5	5	3	5	2	4	4	3	4	4	4	2	3	5	5	4	3	5	4	4	2	1	3	5	4	5	4	5	5	5	3	5	3	4	3	2	5	3	4	4	5
0	19	2	2	3	3	3	4	2	2	2	3	4	2	4	3	3	3	3	4	4	4	4	3	3	2	3	2	3	2	3	3	4	3	2	3	2	3	3	3	4	3	3	3	3	3	4	2	3	4
1	19	3	3	3	3	3	3	3	3	3	3	3	3	4	3	3	4	4	3	3	4	4	3	3	3	3	3	3	3	3	3	3	4	3	3	3	3	3	3	3	3	3	3	3	4	4	2	4	2
1	19	5	5	3	2	2	5	2	5	5	1	3	2	4	3	4	4	3	4	4	4	3	5	2	2	2	2	2	2	2	2	3	2	2	2	2	2	3	2	2	2	2	3	2	2	2	2	2	2
1	19	2	2	4	1	2	4	4	2	4	4	4	2	2	2	4	2	1	4	2	2	1	1	3	2	3	4	3	3	4	4	4	5	4	4	2	2	3	3	2	3	4	2	4	3	5	4	2	5
1	19	2	2	2	2	2	3	2	2	4	2	3	1	5	5	4	4	3	5	4	5	3	5	2	3	3	2	4	2	3	4	3	3	3	4	2	3	3	3	2	2	4	2	4	2	4	3	1	3
1	19	5	5	5	3	2	4	4	4	4	4	4	4	2	2	2	2	4	4	2	2	2	2	3	3	4	4	4	2	4	3	4	4	5	4	4	4	4	4	4	4	4	4	4	4	4	4	2	4
0	19	2	2	4	3	5	5	4	4	2	2	5	4	3	4	2	4	5	4	2	4	5	4	3	3	5	4	5	3	3	4	5	4	4	5	3	5	5	4	5	4	5	4	4	5	5	4	4	5
1	19	2	2	3	2	3	3	4	3	3	2	2	2	3	4	4	4	4	4	3	3	3	4	2	2	4	2	3	2	2	3	5	3	5	3	4	3	3	4	4	3	3	2	3	4	5	4	3	5
0	19	3	3	4	1	5	5	5	5	5	5	5	4	5	5	5	2	1	5	5	5	5	1	2	1	2	2	1	1	2	5	2	3	4	1	3	1	1	5	2	3	1	2	5	3	4	1	1	3
0	19	4	5	5	5	5	4	5	5	5	4	5	2	5	4	5	5	2	5	4	5	2	1	2	1	5	3	4	2	4	2	5	4	3	4	2	4	5	3	5	3	3	4	3	4	5	3	2	3
0	19	2	2	2	2	2	4	3	2	4	2	2	2	4	4	4	4	3	4	4	4	3	3	4	2	3	3	4	3	2	2	2	4	4	4	2	4	3	4	3	3	4	2	4	2	4	2	3	4
1	19	4	4	1	4	4	2	4	4	4	4	2	3	2	2	4	2	2	4	2	4	4	3	2	3	5	4	3	3	2	4	4	4	5	4	5	5	5	5	5	2	4	5	5	4	5	5	5	4
0	19	4	2	4	3	4	4	4	4	4	4	2	4	2	2	2	2	2	4	2	2	2	2	4	4	4	4	5	2	4	4	4	4	2	5	4	4	4	4	4	2	4	4	4	4	4	4	4	4
0	19	4	2	3	2	4	3	3	2	4	2	4	2	3	4	3	4	2	4	3	4	4	2	4	4	3	3	2	4	2	4	4	3	4	2	3	4	3	4	3	4	3	4	4	3	4	4	2	3
0	19	4	4	4	4	4	3	5	4	4	4	4	3	4	3	3	3	4	4	3	2	2	2	4	4	3	4	4	3	3	3	4	3	3	4	4	4	3	5	4	4	4	3	4	3	3	4	4	3
1	19	2	4	2	4	2	4	4	2	4	4	4	2	4	4	4	4	2	4	4	4	4	3	2	2	4	4	4	2	4	3	4	4	2	4	2	4	4	4	4	2	4	3	4	4	4	3	2	4
0	19	2	2	3	2	2	2	3	2	2	3	2	2	4	4	4	4	4	4	4	4	4	4	2	2	4	2	4	2	4	2	4	4	2	4	2	4	4	2	3	2	4	2	2	4	3	2	2	4
0	19	4	4	5	5	5	5	4	4	4	5	5	5	5	5	4	5	3	4	4	4	1	1	3	4	4	5	5	2	1	2	5	1	2	4	5	4	5	5	5	4	5	5	5	4	4	4	5	4
0	19	3	4	2	2	1	2	5	1	5	4	4	4	4	4	4	4	4	4	4	4	4	4	2	2	4	2	4	2	4	2	4	4	2	4	2	4	4	2	4	2	4	1	4	2	2	4	2	4
0	19	4	4	4	4	4	2	4	4	4	4	2	4	2	2	2	2	2	2	2	2	2	2	4	4	2	4	2	4	2	4	4	4	3	4	3	4	4	4	4	3	4	3	3	3	3	4	4	2
0	19	4	4	4	4	4	4	2	4	4	4	4	4	2	4	2	2	2	4	2	4	2	4	4	3	4	4	3	3	3	4	4	4	4	3	3	4	4	4	4	3	4	4	5	3	4	4	4	4
1	19	2	1	1	1	2	2	2	2	1	3	4	1	5	5	5	5	5	5	5	5	5	5	2	1	5	4	5	1	3	2	4	4	2	5	1	5	5	1	5	1	5	1	4	5	3	1	2	4
1	19	4	3	3	3	2	4	4	4	5	4	3	2	4	3	4	4	2	4	4	4	2	3	3	2	4	3	3	3	4	2	4	5	4	4	4	4	4	3	4	5	3	4	5	4	3	4	4	4
0	19	1	1	1	1	1	1	2	2	2	2	2	2	4	4	4	4	2	4	4	4	4	5	2	2	2	2	2	2	2	2	4	2	3	2	2	2	2	2	4	2	2	3	2	2	2	2	2	2
1	19	2	2	2	2	2	2	2	2	2	2	3	2	4	4	4	4	2	4	4	4	4	4	2	2	4	2	3	2	3	2	4	3	3	3	3	4	3	3	3	2	3	4	2	3	3	2	3	3
1	19	2	2	2	2	2	3	4	2	4	2	3	3	4	3	4	4	1	4	4	4	4	2	2	2	4	3	3	2	4	4	4	4	4	4	2	4	4	2	3	1	3	5	5	3	4	4	2	4
1	19	5	5	5	5	5	1	5	5	5	5	1	5	4	4	3	4	4	4	4	4	4	3	3	3	4	4	4	2	4	2	4	4	4	4	4	4	4	4	4	4	4	3	4	4	4	4	4	4
1	19	4	3	2	4	2	4	2	4	4	1	3	2	4	4	2	3	2	4	4	2	2	1	4	2	3	4	4	3	2	4	4	3	4	4	2	3	2	3	3	4	4	2	4	2	3	2	2	3
1	19	3	5	2	2	2	5	5	2	5	2	2	1	4	4	4	4	2	4	4	4	4	5	3	4	3	3	4	2	3	3	4	4	3	4	2	4	4	3	4	2	4	4	3	4	4	3	3	4
1	19	2	4	4	2	2	4	4	2	4	4	4	4	4	4	4	4	1	4	4	2	2	5	2	2	4	2	1	4	2	4	4	2	4	1	2	4	2	4	4	2	2	3	3	4	4	2	2	3
0	19	1	1	2	2	3	5	5	2	4	2	3	3	4	2	4	3	2	4	2	3	3	2	3	3	4	3	4	3	4	4	4	3	3	4	3	3	4	3	3	3	4	4	4	3	3	4	3	3
0	19	4	5	5	5	4	2	4	4	4	4	4	4	2	4	2	2	2	4	1	1	1	1	3	3	4	5	4	4	2	5	4	3	5	4	5	4	5	5	4	5	5	4	5	4	5	5	4	5
1	19	4	4	4	4	4	4	4	4	4	2	4	2	4	4	4	4	2	4	4	4	2	2	3	3	4	4	2	2	3	2	3	2	2	2	4	2	4	2	2	4	2	3	3	3	3	4	3	2
1	19	2	2	2	2	2	4	2	2	2	2	4	2	4	4	4	4	4	4	4	4	4	4	2	2	4	2	4	2	4	2	4	4	2	4	2	4	4	2	4	2	4	3	3	3	3	3	3	3
0	19	3	4	2	2	2	4	2	2	2	2	3	2	4	4	3	4	4	4	3	4	4	4	2	3	4	3	4	3	4	3	4	4	2	3	2	4	4	3	4	2	4	3	2	4	4	2	3	3
0	19	2	2	2	2	2	4	2	2	4	3	3	3	3	3	3	4	4	4	4	4	4	4	3	3	3	3	3	3	3	3	3	3	3	3	3	3	3	3	3	3	3	3	3	3	3	3	3	3
0	19	3	3	3	3	3	3	3	3	3	3	3	3	3	3	3	3	3	3	3	3	3	3	3	3	3	3	3	3	3	3	3	3	3	3	3	3	3	3	3	3	3	3	3	3	3	3	3	3
0	19	5	4	4	4	5	2	5	4	4	4	2	4	4	4	1	2	1	5	1	1	1	1	3	5	5	5	5	1	5	5	5	5	5	5	5	5	5	5	5	4	5	5	5	5	5	4	4	5
0	19	1	1	2	1	1	4	1	3	5	1	1	1	5	5	5	5	2	5	5	5	5	5	1	1	5	1	1	1	2	1	4	3	1	1	1	3	3	1	1	1	1	1	1	1	1	1	1	1
0	19	5	5	3	4	5	1	5	4	5	5	5	2	4	4	4	5	3	4	5	5	5	2	3	4	4	3	5	1	5	2	5	2	5	5	3	5	5	5	5	1	5	5	3	4	5	4	1	5
0	19	5	5	5	5	5	1	5	5	5	5	5	5	5	5	5	5	5	5	5	5	5	1	5	5	5	5	5	1	5	1	5	5	5	5	5	5	5	5	5	5	5	5	5	5	5	5	5	5
0	19	4	4	2	4	4	4	4	4	4	4	4	3	4	4	4	4	2	4	4	4	2	2	3	3	3	4	4	2	2	4	3	3	3	3	4	3	3	4	4	4	3	3	4	3	4	3	4	3
1	19	3	1	1	1	1	3	2	2	2	1	1	1	5	3	5	5	2	5	5	4	3	5	1	1	4	1	3	1	1	3	3	2	3	3	1	3	3	1	3	1	3	2	2	3	2	3	1	2
0	19	4	4	4	2	2	4	2	4	4	2	4	3	4	4	4	4	2	4	4	4	4	4	3	2	4	2	4	2	4	2	4	4	2	4	2	4	4	2	4	3	4	4	2	4	3	2	3	4
0	19	3	5	2	4	3	5	2	2	4	4	2	1	5	2	5	4	3	5	1	5	1	1	5	5	3	5	5	3	5	5	5	5	4	5	5	5	3	4	3	3	5	5	5	5	5	3	4	5
0	19	3	3	3	3	3	4	4	3	4	4	4	4	3	2	2	4	2	3	4	2	2	2	3	3	4	4	4	4	2	4	4	2	4	4	4	4	3	4	4	4	4	4	4	4	4	4	4	4
0	19	5	2	2	2	4	2	4	2	4	2	4	4	4	4	4	4	4	4	4	4	4	4	2	2	4	2	4	2	4	2	4	4	4	4	4	4	4	4	4	4	4	2	2	4	4	4	2	4
0	19	2	2	4	3	4	2	4	4	4	3	4	4	4	4	2	2	2	2	2	2	2	4	2	3	4	4	4	2	4	3	5	4	4	4	4	4	4	4	4	4	4	3	2	4	4	4	4	4
1	19	2	4	4	2	2	4	2	4	4	4	4	4	4	4	4	4	4	2	4	4	4	4	4	2	4	4	4	2	4	4	4	4	4	4	2	4	4	4	4	2	4	4	4	2	4	4	2	4
0	19	2	2	2	2	2	4	2	2	2	2	3	1	4	4	4	4	2	5	1	2	2	5	3	2	4	1	5	4	3	2	4	5	4	4	2	4	4	1	3	2	5	2	2	3	4	2	1	5
0	19	2	3	2	2	4	3	5	2	4	4	4	4	4	4	4	4	4	4	4	4	5	4	4	2	4	3	4	2	4	2	5	4	3	4	2	4	4	2	4	3	4	2	2	3	3	2	2	4
0	19	2	2	2	2	2	3	3	3	2	2	2	2	4	4	4	4	3	4	2	4	4	4	4	2	4	4	4	4	2	3	5	2	5	4	3	4	4	4	4	4	3	4	2	2	4	3	4	4
0	19	4	3	5	4	3	4	2	4	4	2	4	4	4	1	2	4	3	4	2	4	2	4	3	3	3	3	3	3	3	3	3	3	3	3	3	3	3	3	3	3	3	3	3	3	3	3	3	3
1	19	2	2	2	2	2	2	3	2	2	2	2	2	4	4	4	4	2	4	4	4	4	2	2	2	2	2	2	2	2	2	4	2	2	3	2	3	3	2	2	2	3	2	3	2	2	2	2	2
1	19	4	4	4	3	3	4	4	5	5	2	4	3	4	4	4	4	2	4	5	5	4	3	2	3	3	3	2	2	2	5	4	2	3	2	2	3	4	4	4	3	2	2	3	2	2	3	2	3
0	19	3	2	2	2	1	2	4	2	3	2	2	1	2	3	2	5	2	3	5	4	4	5	3	3	2	2	2	2	2	4	4	3	2	2	3	4	3	3	2	2	2	4	3	2	2	2	2	4
1	19	2	3	3	2	2	3	2	2	3	2	3	2	3	3	3	3	3	3	3	3	3	3	3	3	3	3	3	3	3	3	3	3	3	3	3	3	3	3	3	3	3	3	3	3	3	3	3	3
0	19	4	1	1	5	3	5	5	5	5	5	1	5	1	1	1	1	1	5	1	1	1	1	5	5	1	3	5	3	3	3	5	4	2	5	1	5	5	1	5	1	5	5	5	1	1	5	5	1
0	19	3	1	4	3	1	3	3	3	4	3	3	3	4	4	5	4	2	3	5	5	5	4	3	1	3	1	2	1	3	1	5	3	3	3	3	3	3	3	3	3	3	3	3	3	3	3	3	3
0	19	4	2	2	2	3	4	4	3	4	3	4	2	4	4	4	4	2	3	3	4	3	3	3	2	4	3	3	3	3	3	4	2	4	2	2	4	3	3	3	3	3	4	2	4	2	3	3	3
1	19	4	4	2	2	2	5	4	4	4	3	3	4	4	4	4	4	4	4	4	4	4	4	2	4	3	2	3	2	2	3	4	4	3	4	3	4	4	3	4	3	3	4	3	3	3	2	3	4
0	19	2	2	2	2	2	4	3	2	2	2	3	1	4	2	5	4	2	5	4	4	4	3	2	2	4	2	4	2	4	2	4	4	2	4	2	4	4	2	4	2	4	2	2	4	4	2	2	4
0	19	2	2	2	2	2	2	4	2	2	2	4	2	4	4	4	4	2	4	4	4	4	4	2	2	4	2	4	2	4	2	4	4	2	4	2	4	4	2	4	2	4	2	2	4	4	2	2	4
1	19	3	3	3	3	1	2	1	1	3	1	5	4	4	4	4	4	4	4	4	4	4	4	2	2	4	2	4	2	4	2	4	4	2	4	2	4	4	2	4	2	4	2	2	4	4	2	2	4
1	19	2	2	2	2	3	4	5	2	2	2	4	2	4	4	4	4	4	4	4	4	4	4	2	2	4	2	4	2	4	2	4	4	2	4	2	4	4	2	4	2	4	2	2	4	4	2	2	4
1	19	4	3	2	1	2	5	2	2	4	2	2	4	4	4	4	4	4	4	4	4	4	4	2	2	4	4	3	2	2	2	4	4	3	4	4	4	4	5	4	4	4	2	2	4	4	2	2	4
0	19	2	3	2	2	2	4	2	2	2	2	4	2	4	4	4	4	4	4	4	4	4	4	2	2	4	2	4	2	4	2	4	4	2	4	2	4	4	2	4	2	4	2	2	4	4	2	2	4
0	19	2	2	2	2	2	4	2	2	2	2	4	2	4	4	4	4	4	4	4	4	4	4	2	2	4	2	4	2	4	2	4	4	2	4	2	4	4	2	4	2	4	2	2	4	4	2	2	4
0	19	2	2	2	2	2	4	2	2	2	2	4	5	4	4	4	4	1	4	5	4	4	4	5	2	4	5	1	2	4	2	1	4	5	4	2	4	4	2	4	2	4	2	2	4	4	2	2	4
0	19	4	3	3	2	2	4	2	4	2	2	4	4	3	4	3	4	3	3	4	3	4	3	2	3	4	3	4	3	4	3	4	4	2	4	2	4	4	3	3	3	3	3	3	3	4	3	2	3
0	19	3	1	2	2	2	3	5	1	4	5	3	3	5	5	5	5	3	4	5	5	3	1	2	1	4	3	4	2	4	3	4	4	5	4	2	4	4	2	4	2	4	2	2	4	4	2	2	4
0	19	1	1	1	1	1	1	1	1	1	1	1	1	5	5	5	5	5	5	5	5	5	5	1	1	5	1	1	1	1	1	3	1	5	1	1	1	1	1	5	1	5	2	2	5	5	2	2	4
0	19	1	1	1	1	1	5	1	1	1	1	5	1	5	5	5	5	5	5	5	5	5	5	1	1	5	1	5	1	5	1	5	5	1	5	1	5	5	1	5	1	5	1	1	5	5	1	1	5
1	18	4	5	4	5	4	1	5	4	4	5	2	5	2	1	2	1	1	2	2	1	1	2	4	5	1	4	1	4	1	5	2	1	4	1	4	2	1	4	2	5	2	5	4	1	2	5	4	1
0	18	4	4	4	4	4	2	4	4	4	4	2	4	2	2	2	4	4	4	4	3	3	3	3	3	3	3	3	3	3	3	2	2	4	2	4	2	2	4	2	4	2	4	4	2	2	4	4	2
1	18	5	2	5	5	4	2	3	4	4	5	1	5	2	1	2	4	2	4	3	4	4	4	2	2	4	2	4	3	2	5	1	3	2	4	3	2	1	5	2	3	4	2	3	2	1	5	4	3
1	18	4	3	4	2	4	2	4	4	4	4	2	4	2	2	2	2	2	2	2	2	2	2	4	4	2	4	2	4	2	4	2	2	4	2	4	2	2	4	2	4	2	4	4	2	2	4	4	2
1	18	4	4	2	2	3	3	4	4	3	3	3	3	2	2	2	2	2	2	3	2	2	3	3	3	2	3	3	3	3	4	3	2	4	3	4	2	3	4	3	4	3	3	3	3	2	4	3	3
0	18	3	3	3	3	3	3	3	3	3	3	3	3	3	3	3	3	3	3	3	3	3	3	3	3	3	3	2	4	2	4	2	2	4	2	4	2	2	4	2	4	3	3	3	3	3	3	3	3
1	18	4	4	4	4	4	2	4	4	4	4	2	4	2	2	2	2	2	2	2	2	2	2	3	4	3	4	3	4	3	2	3	3	4	2	4	2	3	3	3	3	3	4	4	2	2	3	3	3
0	18	4	4	5	4	4	2	4	4	4	4	2	4	2	2	2	2	2	2	2	2	2	2	4	4	3	3	4	3	2	4	3	3	4	3	4	3	3	4	3	4	3	4	4	3	3	4	4	3
1	18	5	5	5	5	5	1	5	5	5	5	1	5	1	1	1	1	1	1	1	1	1	1	2	5	4	2	4	2	4	2	4	4	2	4	2	4	4	2	4	2	4	2	2	3	3	3	3	3
1	18	5	3	3	3	2	4	2	2	2	4	4	4	4	4	2	2	2	2	4	2	3	4	4	4	2	4	2	4	2	4	2	3	3	2	4	3	2	3	3	4	2	3	3	3	3	3	4	4
0	18	4	4	4	4	4	2	4	4	4	4	2	4	2	2	2	2	2	2	2	2	2	2	4	4	2	4	2	4	2	4	2	2	4	2	4	2	2	4	2	4	2	4	4	2	2	4	4	2
1	18	4	3	4	4	3	2	3	4	4	4	2	3	2	4	4	4	4	3	4	2	4	2	4	2	3	3	2	2	2	2	4	3	4	3	3	3	2	4	2	4	3	4	3	3	2	3	3	2
0	18	3	3	3	3	3	3	3	3	3	3	3	3	3	3	3	3	3	3	3	3	3	3	3	3	3	3	3	3	3	3	3	3	3	3	3	3	3	3	3	3	3	3	3	3	3	3	3	3
0	18	1	5	3	3	3	3	3	1	3	3	3	3	3	3	3	3	3	3	3	3	3	3	3	3	3	3	3	3	3	3	3	3	3	3	3	3	3	3	3	3	3	3	3	3	3	3	3	3
0	18	4	3	3	3	2	4	3	2	3	2	3	2	3	3	3	3	2	4	4	3	2	4	3	3	4	4	3	3	2	3	3	2	3	3	4	4	4	3	3	3	3	4	3	3	2	4	3	3
1	18	2	3	3	3	2	5	2	2	4	2	3	2	3	3	3	3	3	3	3	3	3	1	4	2	4	2	3	3	3	3	3	3	3	4	2	4	4	4	4	3	3	3	3	3	3	3	3	3
0	18	4	2	3	3	3	3	2	2	2	2	3	3	3	3	3	3	3	4	3	3	3	3	3	3	3	3	3	3	3	3	3	3	3	3	3	3	3	3	2	3	3	3	3	3	3	3	3	3
1	18	5	5	4	5	2	2	5	5	4	4	2	4	1	1	1	2	2	2	1	1	1	1	5	5	1	5	2	5	1	4	1	1	5	1	5	1	1	5	1	5	1	5	5	2	4	5	5	1
1	18	4	2	2	2	4	4	2	4	2	2	4	2	2	4	4	4	3	2	2	4	4	4	3	4	3	4	4	4	2	2	3	4	3	4	2	3	4	2	3	3	4	2	2	4	4	4	4	2
1	18	4	2	3	3	4	4	2	2	4	4	3	2	4	4	4	4	1	4	2	4	3	3	3	3	4	4	4	2	4	2	4	5	3	3	3	4	5	4	5	3	5	3	3	2	3	2	3	3
0	18	1	2	5	2	4	2	3	3	4	2	3	2	4	2	2	2	1	3	4	3	2	1	2	2	3	2	3	3	3	4	4	4	3	3	3	3	3	3	3	4	3	3	4	2	4	3	3	3
0	18	2	2	3	2	4	2	4	2	2	5	4	2	3	4	4	4	2	4	4	4	4	2	4	2	2	2	2	2	4	4	2	4	2	2	2	2	2	4	4	2	2	1	2	2	4	2	2	4
0	18	3	3	3	3	3	3	3	3	3	3	3	3	4	4	4	4	3	3	3	3	3	3	3	3	3	3	3	3	3	3	3	3	3	3	3	3	3	3	3	3	3	3	3	3	3	3	3	3
0	18	5	3	3	3	3	3	3	3	5	5	4	5	4	4	4	4	4	4	4	4	4	4	3	2	3	3	3	3	3	3	3	3	3	3	3	3	3	3	3	3	3	3	3	3	3	3	3	3
0	18	2	2	5	5	4	5	5	4	5	2	3	3	4	4	4	4	4	4	4	4	4	1	3	3	3	3	3	3	3	3	2	3	3	3	3	3	3	3	3	3	3	3	3	3	3	3	3	3
0	18	3	2	3	3	2	4	4	3	3	3	3	3	2	3	2	3	3	4	4	4	4	4	3	3	3	3	3	3	3	3	3	3	3	3	3	3	3	4	4	2	4	3	3	4	4	4	4	4
1	18	3	3	3	3	3	3	3	3	3	3	3	3	3	3	3	3	3	3	3	3	3	3	3	3	3	3	3	3	3	3	3	3	3	3	3	3	3	3	3	3	3	3	3	3	3	3	3	3
0	18	3	2	2	2	2	4	2	2	2	2	4	2	4	4	4	4	4	4	4	4	4	4	2	3	4	2	3	2	4	3	4	3	2	4	3	2	3	2	3	3	3	2	3	4	3	2	2	4
1	18	2	2	2	2	2	4	2	3	2	3	3	3	1	1	4	4	4	4	4	4	2	2	4	4	2	4	2	4	2	4	2	2	4	3	4	3	2	4	3	4	2	4	2	2	2	1	5	1
1	18	1	1	1	2	2	4	3	3	3	2	4	3	4	4	3	4	3	3	4	3	3	3	2	2	3	3	4	2	3	3	3	4	3	2	3	4	2	3	4	2	3	2	3	3	4	4	2	2
1	18	1	5	1	5	1	1	1	5	1	5	5	5	1	5	5	3	3	3	4	4	2	4	2	4	4	4	4	4	4	4	2	2	2	2	2	2	4	4	4	4	4	4	2	2	4	4	2	2
0	18	4	4	4	4	4	2	4	4	4	4	2	4	2	2	2	2	2	2	2	2	2	2	3	4	2	3	4	3	3	5	5	4	5	4	4	4	3	5	4	2	4	3	3	4	3	3	3	3
1	18	4	4	2	1	2	4	3	3	5	3	4	1	2	2	2	2	2	2	2	3	3	3	3	2	4	3	3	2	3	3	4	2	4	3	2	4	4	2	4	2	4	2	2	4	4	2	2	4
1	18	5	5	5	5	5	1	5	5	5	5	1	5	2	2	2	1	1	1	1	2	1	2	4	4	3	4	3	3	3	4	4	3	5	4	4	4	3	4	4	3	3	4	4	4	4	4	4	4
0	18	2	4	5	4	2	5	2	2	4	2	2	2	1	2	4	2	2	4	4	5	3	2	2	4	4	4	4	3	1	5	4	1	3	3	2	2	4	3	4	3	2	2	2	2	3	2	3	2
1	18	3	4	4	4	4	3	3	3	3	3	3	3	4	4	4	4	2	4	3	3	3	4	3	2	3	4	3	3	3	3	3	3	3	3	3	3	3	3	3	3	3	3	4	3	3	4	3	3
1	18	3	2	3	3	2	3	4	3	4	4	4	3	4	4	4	4	3	4	4	3	3	4	3	4	3	5	3	3	4	3	4	4	4	5	4	3	3	4	4	5	4	3	3	4	3	3	3	3
0	18	2	2	2	2	2	4	2	2	2	2	4	2	4	4	4	4	4	4	4	4	4	4	2	2	4	2	4	2	4	2	4	4	2	4	2	4	4	2	4	2	4	2	2	4	4	2	2	4
1	18	5	5	3	3	5	4	5	5	5	4	1	5	4	4	4	4	4	4	4	4	4	4	2	2	4	2	4	2	4	2	4	4	2	4	2	4	4	2	4	2	4	2	2	4	4	2	2	4
1	18	5	5	5	2	3	5	2	3	4	4	3	2	4	3	4	4	4	4	4	4	4	3	3	2	3	3	4	2	4	2	4	4	2	4	2	4	4	4	4	2	4	2	2	4	4	3	2	4
1	18	3	2	1	1	1	3	1	1	4	2	3	1	4	3	5	5	3	4	5	5	5	5	1	3	5	1	5	1	5	1	5	2	1	4	1	5	4	1	5	2	4	1	2	4	2	2	1	2
0	18	3	2	1	1	1	1	3	3	5	3	1	1	5	5	5	3	3	5	1	1	5	5	3	3	4	2	5	4	2	3	4	4	3	5	2	1	4	5	4	5	5	1	5	1	5	1	1	5
0	18	3	3	3	3	3	3	3	3	3	3	3	3	3	3	3	3	3	3	3	3	3	3	3	3	3	3	3	3	3	3	3	3	3	3	3	3	3	3	3	3	3	3	3	3	3	3	3	3
1	18	1	1	1	1	1	1	2	1	1	1	1	1	5	5	5	5	2	3	4	5	5	5	1	1	2	1	1	1	1	1	2	2	3	1	3	3	3	1	3	2	1	2	1	2	2	1	1	1
1	18	2	2	2	2	2	5	2	2	2	2	3	4	4	4	2	4	2	2	4	4	4	4	2	2	5	4	5	3	1	3	4	3	5	5	4	5	4	3	4	3	5	3	3	5	4	3	3	5
1	18	3	3	2	2	2	2	3	3	3	3	3	3	3	3	3	2	2	3	3	2	2	2	3	3	4	3	3	3	3	3	3	3	3	3	3	3	3	3	3	3	3	3	3	3	3	3	3	3
1	18	4	4	3	3	3	3	4	2	3	3	3	2	2	3	3	2	3	3	4	3	3	3	4	3	3	3	4	3	2	3	2	3	3	3	3	2	3	4	3	3	3	3	4	3	3	3	3	3
0	18	3	2	3	4	3	4	3	2	3	3	3	3	3	3	3	3	3	3	3	3	3	3	3	4	3	3	3	3	3	3	3	3	3	3	3	3	3	3	3	3	3	3	3	3	3	3	3	3
1	18	2	4	4	2	4	2	2	2	2	2	4	2	3	3	4	4	4	4	4	4	3	3	3	3	3	3	3	3	3	3	3	3	3	3	3	3	3	3	3	3	3	3	3	3	3	3	3	3
1	18	3	3	2	2	2	4	2	2	2	2	4	2	4	4	4	4	4	4	4	4	4	4	3	3	3	3	3	3	3	3	3	3	3	3	3	3	3	3	3	3	3	3	3	3	3	3	3	3
1	18	3	3	4	3	3	4	3	3	3	3	3	3	3	3	3	3	3	3	3	3	3	3	3	3	3	3	3	3	3	3	3	3	3	3	3	3	3	3	3	3	3	3	3	3	3	3	3	3
0	18	2	5	3	4	4	4	4	4	5	3	2	2	2	3	2	2	4	2	3	2	3	2	2	4	4	3	2	3	4	4	3	3	3	4	3	3	3	4	3	3	2	3	4	3	3	4	2	2
0	18	5	5	5	3	5	5	5	2	3	3	5	5	3	3	3	4	3	3	3	2	2	2	4	4	3	3	4	3	3	4	5	5	3	3	3	5	5	2	1	5	5	5	5	5	4	5	4	1
0	18	2	2	2	1	3	5	4	4	4	2	3	2	4	4	4	3	4	4	4	4	2	2	2	3	4	3	4	2	4	4	3	4	5	4	2	3	4	4	3	2	3	3	4	2	3	4	3	4
0	18	4	3	2	4	3	2	3	2	4	3	4	3	2	3	4	2	3	4	4	2	3	2	4	3	4	3	4	2	4	4	4	4	4	3	3	4	4	2	4	3	4	2	4	3	3	2	2	3
0	18	2	4	4	2	4	2	4	5	5	5	4	2	4	4	2	4	4	5	2	4	2	2	2	4	4	4	2	2	4	4	4	4	4	4	4	4	4	2	4	4	4	4	4	4	4	4	2	4
0	18	3	3	3	3	3	3	3	3	3	3	3	3	3	3	3	3	3	3	3	3	3	3	3	3	3	3	1	3	3	3	3	3	3	3	3	3	3	3	3	3	3	3	3	3	3	3	3	3
0	18	2	4	4	4	4	2	4	4	4	4	5	4	1	1	1	1	1	1	1	1	1	1	5	5	1	5	5	1	4	2	4	4	2	4	2	4	4	2	4	2	4	5	2	4	4	2	2	4
1	18	2	2	2	2	4	5	4	4	5	5	5	2	2	2	2	2	1	1	1	1	1	1	5	1	1	4	5	5	2	4	5	5	5	5	5	5	1	4	4	5	5	2	4	5	5	1	4	2
0	18	4	4	4	4	4	3	3	3	4	4	4	3	4	4	4	3	2	3	2	3	2	4	2	3	4	4	3	4	2	3	3	3	4	3	4	4	4	3	3	2	3	4	3	2	3	3	3	3
1	18	2	2	2	2	2	5	4	4	2	3	4	4	4	2	4	4	3	4	5	5	4	4	2	2	5	4	4	2	5	2	4	4	4	4	1	4	5	4	4	4	4	4	3	4	3	4	2	4
0	18	2	1	2	2	2	3	4	2	2	2	2	2	4	4	5	5	3	5	5	5	3	3	3	1	5	1	4	2	4	3	3	3	4	4	1	5	3	2	5	2	5	1	3	4	3	1	2	4
0	18	4	2	4	2	2	2	4	2	2	1	3	2	5	2	4	4	1	4	4	5	4	1	4	1	2	2	2	1	2	4	1	1	4	2	2	1	3	4	2	2	3	1	2	2	2	1	4	2
1	18	4	4	2	2	1	2	3	2	5	2	2	3	5	5	3	4	4	4	2	4	4	4	1	4	2	4	4	2	2	3	4	2	5	2	5	4	4	5	4	2	3	4	4	4	2	3	3	2
1	18	4	5	2	2	4	4	4	3	4	4	4	4	4	4	4	4	3	4	4	4	4	4	4	4	4	4	4	2	4	2	4	2	4	4	4	4	4	4	4	4	4	4	4	4	4	4	4	4
1	18	2	2	2	4	2	4	2	4	3	2	4	4	5	4	4	4	5	4	4	4	4	4	3	3	4	3	3	2	3	3	5	2	4	3	3	4	4	3	4	2	3	4	4	4	3	4	4	2
0	18	4	4	5	4	4	2	4	4	4	4	4	4	3	3	3	3	4	4	3	2	2	2	3	2	3	4	4	4	4	5	3	3	4	4	4	4	4	5	4	4	4	3	4	2	5	2	2	4
1	18	2	2	2	3	2	3	3	3	3	2	2	1	4	4	4	4	2	3	4	3	4	2	3	2	3	2	3	2	3	3	3	3	4	3	2	4	3	3	3	1	3	3	4	2	3	2	3	3
1	18	3	2	5	3	5	1	5	5	2	3	3	3	4	4	4	4	4	4	4	4	4	4	1	1	1	5	1	1	5	1	3	3	2	5	1	5	5	3	3	3	5	1	4	4	5	3	1	5
0	18	4	1	1	1	4	4	2	2	4	4	4	4	5	5	5	5	2	5	4	4	4	2	2	2	4	4	5	1	5	4	4	4	4	5	2	5	5	4	5	4	4	4	4	4	4	2	2	5
0	18	3	2	5	3	4	3	3	4	2	2	2	5	2	3	2	4	2	4	4	4	4	4	3	2	3	3	3	3	2	3	4	1	2	4	3	4	4	3	5	3	4	3	3	3	4	2	3	4
1	18	2	2	3	2	1	3	2	2	3	2	3	2	4	4	4	4	4	4	4	4	4	3	2	2	3	2	2	2	3	4	2	2	3	4	2	3	3	2	3	2	4	2	2	3	3	2	2	4
1	18	5	3	4	1	2	5	2	4	2	1	5	5	5	4	2	4	1	5	5	5	1	2	3	2	4	1	3	2	4	3	4	2	5	2	4	3	3	1	5	3	2	5	5	3	4	5	1	5
0	18	2	2	2	2	4	3	2	2	2	1	2	4	5	5	3	4	2	4	3	4	4	1	3	4	4	2	2	3	4	2	4	4	4	4	4	4	4	3	4	4	4	4	3	4	4	2	3	3
1	18	2	1	2	2	1	2	4	3	4	2	3	2	4	3	5	5	4	4	5	4	5	4	2	2	2	2	3	4	2	3	4	3	4	3	1	4	3	3	2	2	4	4	4	4	2	2	2	2
0	18	2	2	2	2	4	4	4	2	4	4	4	2	4	4	4	4	4	4	4	4	4	3	3	2	3	4	4	2	4	4	4	4	4	4	2	4	4	4	4	3	4	3	3	4	3	3	2	3
1	18	2	2	1	1	2	2	4	2	3	2	2	1	3	2	2	4	2	2	4	4	2	4	3	2	5	4	2	2	4	4	4	4	3	4	4	4	4	4	4	4	3	4	2	4	4	3	4	4
0	18	4	4	4	2	4	2	3	4	4	4	2	4	4	4	4	4	2	4	4	4	4	4	3	3	4	4	4	3	4	3	3	4	4	4	4	3	4	5	4	4	4	3	4	2	3	3	2	4
1	18	2	2	2	3	2	5	4	2	3	2	3	2	4	5	4	3	3	4	5	5	4	5	3	1	4	3	4	2	3	3	4	3	4	4	2	4	4	3	4	3	3	3	4	3	3	2	3	3
0	18	2	2	1	2	2	4	5	2	4	4	4	2	4	4	4	4	2	4	4	5	4	4	4	2	4	4	4	1	4	5	4	2	3	5	4	4	4	3	4	4	4	3	4	4	3	3	2	4
0	18	3	2	1	2	4	5	5	4	4	2	4	4	4	2	4	4	2	5	4	4	2	5	3	3	5	3	5	4	1	4	3	4	4	5	1	5	5	4	4	4	4	3	2	5	5	4	5	5
1	18	4	4	2	1	2	1	4	5	3	2	2	2	4	4	5	2	4	5	5	5	2	1	4	5	4	4	4	2	2	4	4	1	2	4	2	5	5	3	3	4	4	5	4	3	2	3	2	2
1	18	2	1	3	1	4	2	2	1	3	2	1	2	5	4	3	4	1	4	4	4	4	4	4	2	4	5	2	2	2	2	4	4	4	2	2	3	4	4	4	2	2	1	2	3	4	2	2	4
0	18	2	2	4	1	2	2	3	1	3	1	3	2	5	5	5	5	4	5	5	5	5	5	1	1	5	1	3	1	3	3	3	3	3	3	1	3	3	2	4	2	3	2	3	3	3	1	1	4
0	18	1	1	4	1	2	2	3	2	3	2	2	1	4	2	3	3	1	3	5	5	1	5	2	1	2	1	3	1	1	3	2	2	1	2	2	2	3	1	2	1	2	1	2	2	2	1	1	2
1	18	2	2	4	2	2	4	1	2	4	4	2	1	4	4	4	4	2	4	5	4	4	4	3	2	3	3	3	2	2	4	3	3	4	3	2	3	3	4	4	4	4	3	4	4	4	3	3	3
0	18	4	4	5	1	2	4	1	1	2	2	4	2	4	4	4	4	4	4	4	4	4	5	2	2	4	2	4	2	3	2	4	4	2	4	2	4	4	2	4	2	4	2	2	4	4	2	2	4
1	18	5	4	3	2	2	4	4	4	4	2	3	4	5	5	2	4	2	4	4	4	2	4	1	2	5	2	5	4	4	4	5	5	3	5	2	5	5	4	5	5	5	5	5	5	2	5	3	2
1	18	3	4	1	2	1	4	1	3	4	2	2	2	4	4	4	4	4	5	5	4	5	5	2	1	4	2	3	1	2	2	4	4	3	5	4	5	5	4	5	4	5	5	1	5	5	4	5	5
1	18	5	2	3	2	5	2	3	2	3	2	4	4	5	5	4	4	4	5	4	4	4	5	4	3	4	3	3	3	3	1	5	5	4	4	3	4	4	3	4	3	4	4	3	3	4	3	2	4
1	18	5	5	4	4	2	4	5	4	5	2	3	2	4	4	4	5	2	3	3	4	3	5	1	1	5	5	3	3	4	2	4	4	5	4	5	4	4	5	4	5	4	5	5	4	4	5	5	5
0	18	3	3	5	4	2	2	5	4	5	5	4	2	1	4	3	3	3	3	1	1	4	2	5	2	4	5	3	2	4	3	3	4	5	4	5	3	5	5	4	4	3	3	4	4	5	3	4	5
1	18	3	1	1	1	2	1	3	2	3	2	2	4	4	4	4	4	4	5	5	5	4	2	2	2	4	2	3	2	2	2	3	2	2	2	2	3	4	4	4	3	3	4	2	4	3	2	2	2
0	18	4	4	3	2	4	3	5	4	4	4	3	4	4	4	4	4	3	5	2	4	2	4	3	3	3	3	4	3	4	3	4	4	3	4	3	3	2	4	3	4	4	3	3	3	3	3	3	3
0	18	4	2	2	5	4	4	2	4	4	3	4	4	4	4	4	4	2	4	4	4	2	2	4	2	4	3	3	2	3	4	5	4	5	4	4	4	4	4	4	4	4	3	4	4	3	2	3	4
1	18	4	4	3	4	2	4	4	4	4	2	2	2	4	4	4	4	2	4	4	4	4	2	3	4	4	3	3	2	4	3	4	4	5	4	5	4	3	5	4	3	4	3	5	4	4	5	5	4
1	18	4	4	3	2	4	5	4	4	4	4	4	5	4	2	2	4	5	5	2	3	4	3	3	4	4	4	4	2	5	2	5	5	5	4	4	4	4	5	5	3	4	5	3	4	3	3	4	4
1	18	3	4	3	2	3	3	3	3	4	3	4	2	3	4	4	4	2	4	4	4	4	2	3	2	5	3	3	3	2	3	5	4	3	4	3	5	5	3	5	4	4	5	4	4	4	3	3	3
1	18	1	1	1	1	1	2	3	1	4	2	2	3	5	2	5	4	2	5	5	5	5	5	1	1	3	1	3	1	2	1	4	2	1	3	1	4	5	1	4	1	3	1	1	4	3	1	1	3
1	18	2	3	2	2	2	5	4	2	4	2	2	2	5	5	5	5	2	5	5	5	2	2	3	1	2	1	2	4	2	3	3	2	5	4	2	3	2	3	2	2	4	3	4	2	3	2	2	4
0	18	2	2	3	2	2	3	4	2	5	2	3	1	5	4	4	4	4	4	4	4	4	4	2	2	4	2	4	2	3	3	4	4	3	4	2	3	4	3	3	4	4	3	5	3	4	3	3	4
0	18	1	1	2	2	1	2	3	1	2	1	3	4	5	5	4	5	3	5	4	5	5	5	3	3	4	2	2	2	2	2	4	3	2	3	3	5	5	3	3	4	3	5	3	3	3	3	2	4
1	18	1	1	1	1	4	1	4	2	4	2	2	1	4	3	4	4	4	4	5	4	3	3	2	2	3	1	2	3	4	2	4	1	1	4	1	4	3	4	3	4	2	3	3	2	3	3	1	2
1	18	5	1	1	1	2	5	5	1	5	1	5	5	5	5	5	4	1	5	5	5	5	5	1	1	5	1	1	1	1	1	5	1	1	3	2	4	5	1	5	1	3	1	1	5	1	1	1	3
1	18	1	2	1	2	2	3	4	2	4	2	2	1	2	3	2	2	2	4	2	2	4	4	4	4	4	4	2	3	3	4	3	3	4	2	4	4	4	4	3	4	2	5	3	2	3	4	2	4
0	18	5	5	3	3	4	4	5	2	2	1	4	3	4	4	1	4	4	5	5	1	5	4	5	4	5	5	5	4	3	4	4	5	5	5	4	4	5	4	4	5	5	4	3	4	5	4	4	5
0	18	1	2	1	1	3	3	5	2	4	2	2	3	4	4	3	4	4	4	4	4	3	4	2	2	3	2	3	3	4	2	4	4	3	4	2	3	3	2	3	2	4	3	2	3	3	4	2	4
1	18	2	2	4	5	5	3	2	2	4	1	5	2	5	5	5	5	1	4	3	4	5	4	4	2	4	4	3	2	1	3	5	4	4	5	4	5	4	4	4	1	4	3	4	4	4	3	2	4
0	18	2	2	3	2	4	2	4	2	2	4	2	2	4	2	4	2	2	4	4	4	4	4	2	2	2	2	2	2	2	3	2	2	3	2	3	2	2	2	2	5	2	3	4	2	2	2	3	2
0	18	4	4	2	2	3	4	5	4	5	1	2	5	3	4	2	1	1	3	4	4	4	1	4	4	2	5	4	2	4	4	3	4	3	3	4	2	3	3	3	4	3	3	3	4	3	3	3	3
0	18	4	3	2	3	2	4	3	4	4	4	4	3	2	2	4	2	2	4	4	4	3	2	4	3	4	3	4	3	3	4	4	4	4	4	4	4	4	4	4	3	4	4	4	3	4	4	4	4
1	18	3	3	5	4	4	5	4	4	3	1	4	2	2	3	4	4	2	4	2	2	5	5	4	1	3	3	4	2	4	2	3	4	5	4	4	5	4	4	4	4	4	2	2	4	4	3	3	4
0	18	2	3	2	2	3	4	2	4	4	4	4	2	4	4	3	4	2	4	5	4	4	1	2	2	2	2	1	2	2	2	1	3	2	4	1	2	4	2	4	2	3	4	4	2	2	2	2	4
0	18	4	4	4	4	4	3	4	4	4	2	3	2	2	2	2	2	2	4	2	4	4	2	3	3	2	2	3	3	3	3	3	3	3	4	2	3	3	4	3	3	3	3	3	3	3	3	3	3
1	18	1	1	5	1	5	5	2	1	5	5	5	1	5	1	1	5	5	5	5	5	5	5	2	5	5	1	5	4	5	4	2	5	5	4	5	5	5	2	4	5	4	1	2	4	3	2	2	4
1	18	4	4	3	2	2	4	3	4	5	4	4	3	4	3	4	5	2	4	4	4	2	2	3	4	4	4	3	4	3	3	5	2	2	4	4	4	4	4	4	5	3	4	2	5	3	4	4	4
0	18	2	2	2	2	2	3	4	2	3	4	4	2	3	4	4	4	2	4	4	4	4	4	3	2	4	3	5	3	3	3	3	3	4	5	3	3	3	3	4	3	5	1	3	3	3	3	3	3
1	18	3	2	2	2	3	2	2	3	4	2	4	2	4	4	4	4	3	4	4	4	4	4	2	2	4	2	2	2	2	2	4	2	2	2	2	4	3	3	4	2	2	2	2	2	2	2	2	3
1	18	3	2	4	2	4	3	4	3	4	2	3	2	2	2	2	3	3	2	2	4	4	2	3	3	2	2	3	3	2	2	4	4	3	2	3	3	2	3	2	3	3	2	4	3	3	2	4	3
1	18	2	2	4	4	2	5	4	1	1	2	4	2	4	2	4	3	2	5	5	5	3	3	1	1	5	1	5	3	2	1	5	5	3	3	1	4	3	1	5	2	3	3	1	2	3	2	1	4
0	18	2	1	5	2	2	2	2	2	2	2	4	2	2	2	3	1	1	5	1	5	5	1	3	1	5	5	4	5	1	3	5	5	5	5	5	5	5	5	4	5	4	2	3	4	4	5	2	4
0	18	4	3	3	2	3	3	2	3	3	3	3	3	4	4	4	4	2	4	4	4	4	2	4	2	4	3	4	2	4	3	4	4	2	4	2	4	4	3	4	2	4	4	2	4	4	2	2	4
1	18	3	2	2	1	1	5	3	2	3	2	2	3	3	3	3	3	3	4	2	3	3	2	2	4	4	4	2	3	4	5	4	5	4	3	3	4	5	5	3	5	3	2	2	3	4	4	3	3
1	18	4	4	4	4	4	2	4	4	4	4	2	4	2	2	2	2	2	2	2	2	2	2	4	4	3	4	4	2	4	3	3	4	4	4	3	4	4	4	3	4	3	3	4	3	3	3	3	3
1	18	3	3	2	3	1	4	2	4	3	2	2	2	3	3	3	4	3	3	3	4	3	3	3	3	4	3	3	3	4	3	4	3	4	3	3	4	4	2	3	3	3	4	3	3	3	4	4	3
1	18	5	5	5	5	5	5	5	5	5	1	5	2	3	4	4	5	2	4	2	2	2	2	2	4	5	4	4	1	3	3	5	5	5	4	4	5	5	5	5	3	4	4	3	3	2	4	4	3
0	18	2	3	4	2	2	2	5	3	4	4	3	1	4	4	4	4	2	4	4	4	3	2	2	2	3	2	4	2	4	2	3	4	4	4	2	3	4	2	4	4	4	3	3	3	2	3	3	4
0	18	3	4	3	1	2	5	3	3	4	2	2	2	2	2	2	2	2	4	4	2	4	4	4	2	3	4	4	4	3	4	4	4	4	4	3	4	4	4	4	3	4	4	4	3	4	4	2	3
0	18	4	2	4	2	2	3	4	3	3	2	3	2	4	2	2	4	4	4	2	3	4	4	2	3	4	3	4	3	3	3	4	4	3	5	3	4	3	3	3	3	4	3	4	3	4	3	3	3
1	18	4	4	2	2	5	5	4	4	4	2	1	5	5	4	4	4	1	5	4	4	4	1	1	5	1	5	4	4	1	3	3	1	3	3	5	3	1	5	4	5	3	3	3	2	1	5	5	1
1	18	4	2	2	2	2	5	2	2	2	2	2	1	4	4	4	4	4	4	4	4	4	4	4	2	4	4	4	2	4	1	5	5	3	5	1	5	5	1	5	1	5	1	1	5	5	5	1	3
1	18	4	3	3	3	2	3	2	3	3	2	2	3	3	3	3	2	4	3	2	4	2	3	3	3	3	4	3	2	3	2	4	4	3	3	3	4	4	3	3	2	3	4	3	4	3	3	3	4
1	18	4	5	1	2	2	5	2	2	5	1	4	1	4	2	5	4	1	4	4	4	2	1	2	1	4	2	2	1	4	1	2	4	2	2	2	2	4	2	4	2	2	3	2	4	3	1	2	3
1	18	4	4	2	2	3	2	5	4	5	3	4	2	4	5	4	4	2	5	3	4	1	2	3	4	4	5	4	2	1	5	4	3	4	3	2	3	4	5	4	4	4	2	4	5	4	4	4	4
1	18	4	4	3	2	3	2	4	2	4	4	4	2	4	4	2	4	2	4	2	4	2	4	4	3	4	3	5	3	3	5	4	3	4	5	3	3	4	4	4	4	5	4	5	2	4	4	3	3
0	18	4	4	4	5	4	5	3	5	4	5	5	4	2	1	2	4	2	4	1	4	1	2	4	5	5	4	3	4	3	4	5	5	5	5	4	5	5	5	4	4	5	5	5	5	3	4	5	5
1	18	2	2	4	2	4	3	4	3	2	4	2	2	4	3	3	2	3	3	2	2	2	3	4	2	2	2	2	2	2	1	2	2	3	2	3	3	3	4	4	3	3	4	2	2	4	5	5	5
0	18	3	2	2	2	3	5	2	2	2	2	4	5	4	4	4	4	4	4	4	4	4	4	1	2	4	2	4	2	4	2	4	3	1	4	2	4	4	5	5	2	5	3	2	4	4	3	3	3
0	18	2	3	3	4	4	3	5	4	4	4	4	3	5	4	4	4	3	4	3	5	4	2	3	2	3	3	2	1	3	4	3	3	4	3	5	3	3	3	4	4	3	2	3	2	3	4	2	4
1	18	4	4	3	3	4	3	3	4	4	4	4	4	3	4	4	4	2	4	3	3	4	4	3	3	3	4	4	2	3	3	5	3	4	4	4	4	3	3	4	4	4	4	4	3	4	4	3	3
0	18	4	5	2	2	4	4	5	5	3	3	5	1	2	4	1	3	2	2	2	4	2	2	4	4	4	4	5	3	5	4	4	5	4	5	4	5	4	3	4	4	5	4	3	2	4	3	4	5
1	18	3	3	3	3	3	3	3	3	3	3	3	3	3	3	3	3	3	3	3	3	3	3	3	3	3	3	3	3	3	3	3	3	3	3	3	3	3	3	3	3	3	3	3	3	3	3	3	3
0	18	3	4	3	2	2	4	2	3	4	2	3	4	2	3	2	2	2	3	2	2	3	4	3	3	3	4	3	4	2	3	4	2	4	3	4	4	3	4	4	4	4	3	3	2	3	4	2	3
0	18	3	3	3	3	3	3	3	3	4	3	2	3	3	3	3	3	3	2	2	2	2	3	2	2	2	2	3	3	3	3	3	3	3	3	3	3	3	3	3	3	3	3	2	3	4	3	2	2
0	18	2	4	2	3	4	3	3	4	4	4	4	4	4	4	4	4	4	4	2	4	4	2	3	3	3	4	4	3	3	3	4	4	3	4	3	4	4	4	4	4	4	4	4	4	4	3	4	4
1	18	4	2	4	2	5	4	4	2	4	2	4	2	4	4	4	4	2	4	4	4	4	2	4	2	4	4	4	2	2	2	4	3	4	4	2	4	4	4	4	3	2	4	2	2	2	4	4	3
0	18	3	4	3	2	5	5	4	2	5	5	5	4	5	4	4	4	2	4	4	4	2	2	4	4	5	3	4	1	1	3	4	2	5	4	5	5	5	4	4	5	4	4	3	4	2	3	3	4
0	18	2	2	3	4	2	3	3	2	3	2	3	3	4	4	4	4	2	4	3	4	3	3	3	2	3	3	3	3	2	3	3	3	3	3	2	3	3	2	3	2	3	3	4	2	3	3	3	3
0	18	3	2	3	2	2	4	3	2	5	5	3	2	4	4	4	5	1	3	4	4	4	3	1	2	5	5	3	1	5	1	5	5	3	3	5	5	5	3	4	2	3	3	2	5	3	3	1	5
1	18	5	5	5	5	5	5	5	5	5	5	5	5	5	5	5	5	5	5	5	5	5	5	5	5	1	5	5	5	1	5	5	5	5	5	5	5	5	5	5	5	5	5	5	5	5	5	5	1
0	18	5	4	4	4	4	3	5	4	4	2	5	5	5	5	5	5	4	5	5	4	5	5	2	2	4	1	5	1	2	2	5	2	2	4	1	4	5	4	5	3	4	3	3	2	2	4	1	4
0	18	2	4	2	2	2	2	3	4	4	3	2	2	4	4	4	4	1	4	2	4	4	1	3	3	2	4	3	2	4	3	3	3	4	3	2	3	3	4	4	3	3	3	4	2	3	3	2	3
0	18	1	1	1	1	1	5	1	1	5	5	5	5	5	5	5	5	1	5	4	5	1	1	1	1	5	1	1	1	5	1	5	1	1	1	1	1	5	5	5	5	1	1	1	1	2	1	1	1
0	18	5	5	5	4	3	5	3	4	5	4	3	4	3	4	4	2	1	2	2	2	1	2	3	3	3	5	4	3	2	4	3	4	4	4	4	4	3	4	4	4	4	2	4	3	4	3	4	4
0	18	4	3	4	2	3	2	4	4	4	2	2	2	3	3	4	3	3	2	2	3	1	3	3	2	4	3	3	2	2	4	4	2	4	3	3	3	4	3	4	4	3	3	3	2	4	3	3	4
0	18	2	2	2	2	4	3	3	2	2	2	3	3	5	4	4	4	3	3	3	3	3	3	2	2	5	2	3	2	2	3	2	2	3	3	3	3	3	3	3	3	3	3	3	3	3	3	3	3
0	18	3	2	4	2	2	3	3	2	4	2	3	2	4	4	4	3	2	4	4	4	2	2	2	2	2	3	4	3	4	4	3	4	4	4	2	3	3	3	2	3	4	2	4	2	3	2	2	3
0	18	2	3	1	2	2	3	2	4	4	2	4	2	4	4	4	4	3	4	4	4	4	2	2	1	2	2	4	1	2	2	2	3	2	4	1	2	3	2	3	2	4	2	3	2	4	1	1	5
1	18	2	2	2	3	2	2	3	1	1	1	3	3	5	5	5	5	2	4	4	4	5	4	3	1	4	3	2	1	5	4	4	4	4	4	4	4	5	3	4	3	2	4	4	3	4	2	2	4
1	18	4	4	4	4	5	2	4	4	4	5	4	4	4	4	4	4	4	4	4	4	4	4	2	3	5	4	5	3	4	4	5	5	5	5	1	5	5	4	4	1	5	5	5	5	5	5	5	5
1	18	2	2	4	2	2	4	2	2	4	2	2	3	4	4	4	4	1	4	4	4	5	4	4	1	4	5	5	1	2	4	4	4	4	4	2	4	2	4	2	4	2	5	4	2	4	2	4	4
0	18	3	2	4	4	3	3	3	3	2	2	4	4	2	2	3	2	3	3	3	3	3	3	3	3	3	3	3	4	2	4	4	4	4	4	4	4	4	4	3	3	4	4	4	3	3	4	3	3
0	18	2	2	4	3	2	2	3	2	2	2	2	4	3	4	4	4	4	4	4	4	4	4	3	2	4	3	4	2	4	3	4	4	4	4	2	4	4	2	2	2	4	2	2	4	4	3	3	3
1	18	3	4	2	1	4	2	5	3	5	1	2	1	3	3	2	3	3	4	3	5	2	4	3	1	2	1	4	1	1	2	2	2	3	2	1	2	3	1	3	2	2	1	2	1	3	3	2	2
0	18	2	2	2	2	3	3	4	3	4	3	4	5	1	4	2	4	4	4	3	4	4	5	3	3	4	5	4	4	1	4	4	4	4	2	4	4	5	4	4	4	3	5	2	5	3	3	3	4
0	18	4	3	3	4	4	2	4	4	4	4	2	4	2	2	2	2	2	2	2	2	2	2	3	4	2	4	2	4	2	4	2	2	4	4	2	4	4	4	4	4	4	4	4	3	3	4	4	3
1	18	4	5	2	2	3	4	2	4	5	2	2	5	4	4	4	4	2	4	4	5	5	4	2	4	5	4	5	2	5	3	5	5	4	3	5	5	5	5	5	4	4	5	3	5	3	4	4	4
0	18	2	2	2	2	2	3	3	3	3	3	4	3	4	4	4	4	4	4	4	4	4	4	4	1	4	2	3	2	3	2	3	3	3	3	2	2	4	3	3	2	2	2	3	3	3	2	2	4
0	18	2	3	1	1	1	3	1	2	3	4	4	5	4	1	1	5	4	1	1	1	4	5	3	3	2	5	2	2	1	4	3	1	1	2	4	2	2	5	5	5	2	2	2	3	2	3	5	3
1	18	4	2	4	3	3	3	3	3	3	3	3	3	4	4	3	3	3	4	3	3	3	3	2	2	4	2	3	2	3	4	4	3	3	3	3	3	3	3	3	2	4	4	3	3	3	3	3	3
0	18	4	5	5	5	5	4	5	5	5	5	5	5	4	4	4	4	4	4	4	4	1	3	2	2	4	5	5	3	1	5	4	4	5	5	5	5	5	5	1	5	5	3	5	4	5	4	4	4
1	18	2	2	2	2	2	4	2	2	2	2	4	2	4	4	4	4	4	4	4	4	4	4	2	2	4	2	2	4	2	4	3	2	4	2	4	2	3	4	2	4	2	4	4	2	2	4	4	2
0	18	2	2	2	2	2	3	3	2	2	2	2	2	4	4	3	4	4	4	5	4	4	3	2	2	4	4	3	2	4	4	4	4	3	4	2	4	4	4	4	2	3	3	1	3	2	3	2	3
0	18	4	4	3	2	2	5	5	4	5	2	3	4	4	4	2	4	1	4	4	4	4	1	5	2	5	5	4	2	4	4	4	4	5	4	3	4	4	4	4	4	3	4	4	3	4	4	3	5
0	18	4	4	4	4	4	3	4	4	4	4	4	3	4	4	4	4	3	4	3	4	4	3	3	3	4	4	4	2	3	4	4	3	4	4	2	4	4	4	4	4	4	4	4	2	3	4	2	4
0	18	2	2	2	2	1	2	2	2	2	1	3	4	4	4	4	4	4	4	4	4	4	4	3	2	5	2	2	3	3	2	5	2	4	2	3	5	4	2	4	3	2	5	2	4	3	2	3	3
1	18	1	1	1	1	1	5	5	1	1	5	5	1	5	5	5	5	5	5	5	5	5	5	1	1	5	1	5	1	5	5	1	5	5	5	1	1	5	5	5	1	5	1	5	5	5	1	1	5
0	18	1	5	2	1	2	2	1	3	5	2	1	2	1	5	1	5	1	5	4	5	4	4	5	1	5	5	3	1	4	1	5	5	5	4	2	5	5	5	5	2	4	5	4	5	5	2	5	5
0	18	2	2	1	1	1	4	4	3	3	3	3	3	5	5	5	4	3	4	4	4	3	4	3	3	4	4	4	2	3	5	3	4	5	4	3	3	4	4	4	3	3	4	3	4	4	3	3	3
1	18	4	3	3	5	2	4	5	4	3	2	2	2	4	4	4	3	1	3	4	4	4	1	3	1	4	2	4	2	4	5	4	4	5	3	2	3	4	4	2	5	5	4	2	1	3	2	1	4
1	18	5	5	5	5	4	5	4	4	5	5	5	5	2	4	1	2	5	3	1	2	2	1	3	5	5	5	5	5	5	5	5	4	5	5	5	5	5	5	5	5	5	5	5	5	5	5	5	5
0	18	4	5	4	4	4	4	4	4	5	5	5	5	1	1	1	2	4	4	2	2	2	2	4	2	4	4	2	2	4	2	5	4	4	4	4	4	4	4	5	4	4	4	4	4	4	4	4	4
1	18	1	1	2	1	1	2	2	2	2	1	3	2	5	5	5	5	4	5	5	5	4	4	2	1	5	2	5	2	5	3	5	5	4	5	2	4	5	3	4	4	5	3	4	4	4	3	2	4
1	18	4	4	5	4	5	4	4	5	5	4	5	4	4	4	4	4	3	5	4	2	5	5	3	3	5	4	4	2	2	5	5	4	5	4	3	5	5	5	5	4	5	2	4	5	5	4	4	5
1	18	1	2	1	2	1	3	3	2	3	2	1	3	5	4	4	4	2	5	5	5	4	3	1	1	2	2	2	3	2	3	3	2	2	2	3	2	3	1	2	2	2	1	3	2	3	1	2	1
1	18	2	5	5	1	5	1	5	5	5	5	1	5	1	1	1	5	4	4	1	5	1	1	1	1	5	1	1	1	1	1	5	3	3	5	1	5	5	4	5	1	5	5	5	5	5	1	1	5
0	18	2	2	4	3	2	2	4	4	4	4	4	4	4	4	3	4	4	4	4	4	4	4	2	3	4	3	5	2	3	3	4	4	3	5	3	4	4	3	4	2	4	3	3	4	4	4	3	4
0	18	2	2	2	2	2	2	4	2	2	2	3	2	4	4	4	4	1	4	4	4	4	2	2	2	4	2	2	2	2	2	2	2	3	2	4	2	3	2	3	3	2	2	2	4	4	2	2	4
1	18	4	5	2	2	4	4	3	4	4	4	4	4	4	4	4	4	4	5	4	4	4	4	3	4	4	4	4	2	3	2	4	3	2	4	4	4	4	4	4	4	5	4	2	4	4	4	4	4
0	18	3	3	2	2	3	4	2	2	3	2	2	2	4	5	4	4	4	4	4	4	4	4	2	2	3	2	3	2	3	2	3	2	3	3	2	3	2	2	2	2	3	1	3	3	3	2	2	3
1	18	3	3	3	3	2	4	2	2	2	2	4	2	4	4	4	4	4	4	4	4	4	4	2	2	4	2	4	2	4	2	4	4	2	4	2	4	4	2	4	2	4	2	2	4	4	2	2	4
0	18	3	3	3	3	3	4	3	3	4	3	2	4	3	3	3	3	3	3	3	3	3	3	3	3	3	3	3	2	3	3	4	4	3	4	3	4	4	3	4	3	4	3	3	4	4	3	3	4
0	18	2	2	4	3	2	3	4	3	2	2	2	2	4	2	3	2	2	2	3	4	3	2	3	3	3	2	2	4	2	3	2	2	3	2	3	2	2	2	2	3	2	3	3	2	2	3	3	2
0	18	4	2	1	2	2	3	3	3	1	2	3	1	5	4	4	4	1	5	4	4	2	4	3	2	3	5	3	3	3	4	3	2	3	3	1	3	2	1	4	1	3	2	2	2	3	2	3	2
0	18	4	5	5	5	5	4	3	4	4	4	4	4	1	1	1	4	4	4	4	4	2	2	3	3	3	3	4	2	4	4	4	4	4	5	5	5	5	4	5	4	5	2	2	4	4	2	2	4
0	18	5	5	5	5	5	5	5	5	5	5	5	2	3	5	1	1	1	4	1	1	1	1	5	5	5	5	5	5	5	5	5	5	5	5	5	5	5	5	5	5	5	5	5	5	5	5	5	5
1	18	5	5	5	5	4	1	3	5	5	3	2	5	3	1	1	4	1	1	1	2	1	4	2	2	4	3	5	1	3	2	3	4	5	4	2	4	4	4	4	4	4	4	1	3	3	2	2	4
0	18	1	1	1	1	2	2	4	2	1	2	2	2	5	2	4	5	1	4	5	5	4	5	3	2	4	3	3	3	3	4	2	3	1	4	2	3	3	3	2	5	4	3	4	2	4	2	1	3
0	18	5	5	5	2	5	5	4	5	5	5	5	3	2	2	1	1	1	1	2	2	1	1	4	2	5	4	5	4	3	4	5	5	5	5	5	5	4	3	5	3	5	5	5	4	5	5	4	5
1	18	4	4	2	2	4	4	4	4	4	4	4	4	2	2	2	2	4	4	4	2	2	4	4	4	4	2	4	4	2	4	4	4	4	4	4	4	4	4	4	2	4	4	4	4	4	4	4	4
0	18	4	4	4	4	3	4	4	4	4	4	2	4	4	4	2	4	2	2	2	2	2	2	4	4	3	4	3	3	2	2	4	2	4	4	4	4	4	4	4	4	4	5	2	4	3	5	4	4
1	18	4	4	3	2	3	1	5	5	4	4	5	3	3	5	4	3	3	4	1	2	3	3	3	2	5	4	2	4	2	3	4	4	4	4	4	4	4	3	4	3	5	3	4	3	4	3	1	4
0	18	2	2	4	2	2	4	2	1	2	2	2	4	4	4	4	4	4	4	4	4	2	2	2	1	5	3	4	3	2	4	1	2	2	4	3	3	3	4	4	3	4	1	2	2	3	2	2	1
1	18	3	3	3	2	3	3	3	3	3	3	4	3	4	3	3	3	2	4	4	3	3	3	3	2	3	3	3	3	3	3	3	4	3	4	3	4	4	3	3	3	4	2	3	4	4	3	3	3
1	18	3	2	1	2	2	4	3	3	4	1	2	2	4	5	4	3	2	4	4	5	4	5	2	1	4	3	3	2	2	2	5	2	2	2	1	3	3	4	4	1	2	1	3	2	2	4	2	3
0	18	2	5	5	3	3	5	2	3	3	1	3	1	3	1	3	3	1	3	4	4	4	4	3	3	2	4	2	4	2	4	2	3	4	4	2	3	3	4	3	3	4	2	3	3	3	3	3	4
0	18	2	2	2	2	2	3	4	2	4	3	4	2	4	4	4	4	3	4	4	4	3	4	2	2	3	2	3	2	3	2	3	3	3	3	2	3	3	2	3	2	3	3	3	3	3	2	2	3
0	18	5	5	5	5	5	1	5	5	5	5	2	5	4	4	4	4	4	4	4	4	4	4	3	3	3	3	4	2	4	2	4	4	2	4	2	4	4	3	4	3	4	4	4	4	4	4	4	2
0	18	4	4	4	1	2	4	4	4	4	1	4	4	4	2	3	4	1	4	4	4	4	2	4	2	4	2	3	1	2	2	4	4	4	4	4	4	4	4	4	2	3	4	2	3	4	2	2	4
1	18	2	2	2	2	2	2	2	3	3	2	2	2	4	4	4	4	4	4	4	4	4	4	2	2	3	2	3	2	2	2	3	2	2	3	2	3	3	2	3	2	3	2	2	4	3	2	2	3
0	18	3	2	4	4	3	1	5	4	5	4	4	3	3	2	2	3	2	3	4	4	2	3	3	3	4	3	4	3	4	4	4	3	3	3	4	4	4	3	3	3	4	4	5	4	4	4	3	4
1	18	2	2	2	4	2	4	4	2	2	2	2	4	2	2	4	4	2	4	2	4	2	4	1	4	4	4	3	2	2	2	4	2	4	4	4	4	4	4	4	4	4	2	3	4	4	4	2	4
1	18	2	2	5	2	4	2	5	4	4	2	5	4	4	2	2	4	1	4	1	4	1	2	2	4	2	4	1	2	1	2	4	1	4	2	2	4	1	5	4	3	2	4	1	1	3	5	1	2
1	18	5	5	5	5	5	1	5	5	5	5	1	5	2	4	4	4	5	5	4	4	4	4	5	5	5	5	3	2	3	3	5	5	4	5	5	5	5	5	5	5	5	5	5	5	5	5	5	5
0	18	3	4	2	1	4	2	4	4	2	1	5	4	5	5	4	4	1	3	2	2	4	4	4	4	4	4	4	2	5	5	3	5	5	4	5	3	4	3	4	4	4	3	3	4	3	5	4	5
0	18	5	5	5	4	4	5	5	4	4	4	4	2	3	2	2	2	2	2	2	2	1	2	4	5	4	5	4	4	3	5	4	5	5	5	4	5	5	1	5	4	5	5	5	5	5	4	5	4
0	18	2	3	2	2	3	3	3	2	4	4	4	2	4	2	4	2	3	4	4	4	4	3	3	3	4	3	2	3	3	4	2	3	4	4	2	4	3	4	3	2	3	4	5	3	2	5	4	3
0	18	3	3	4	2	2	2	4	3	4	3	2	2	4	3	4	4	3	3	4	3	2	3	2	2	3	2	4	3	2	3	2	2	3	3	1	3	4	2	2	3	3	2	4	2	3	2	2	3
0	18	3	3	4	4	2	4	2	2	4	4	4	3	4	4	4	4	2	4	4	4	4	4	4	3	4	3	4	4	2	4	4	2	4	4	4	4	4	5	4	4	4	5	4	4	4	4	4	4
0	18	5	5	5	5	5	5	3	5	5	5	4	5	5	5	5	3	5	5	1	2	5	1	3	5	5	5	5	3	5	5	5	5	5	5	5	5	5	5	5	5	5	5	5	5	5	5	5	5
1	18	2	2	1	1	2	3	2	2	2	2	2	2	4	4	4	3	3	4	4	4	4	4	3	2	3	3	2	3	3	3	3	3	4	3	3	3	4	3	3	3	3	3	3	2	3	2	2	3
0	18	5	3	5	2	2	4	4	4	4	4	4	5	3	4	2	2	2	4	2	3	2	3	2	3	5	3	3	2	4	2	4	4	1	3	2	3	4	4	5	4	3	3	3	3	3	3	3	3
0	18	2	2	3	2	2	2	2	2	2	2	4	3	4	4	4	4	4	4	4	4	3	4	3	3	3	3	4	2	4	3	4	4	4	4	3	4	4	2	4	2	4	2	3	2	2	2	2	4
0	18	4	4	2	3	2	4	5	4	4	4	4	3	4	4	4	4	2	4	4	4	4	3	2	2	4	4	3	2	4	3	4	4	3	4	3	4	4	4	4	3	3	4	3	4	3	4	3	4
0	18	4	4	2	2	3	4	4	4	4	4	4	4	4	4	4	4	3	3	4	4	2	3	4	4	4	3	4	2	4	4	4	3	4	4	4	4	4	4	4	2	4	2	4	4	4	3	4	4
0	18	2	3	4	2	4	4	4	2	5	4	2	2	4	4	4	3	2	4	4	4	4	2	3	3	4	4	4	3	3	4	4	3	4	4	3	4	3	4	3	4	4	4	3	4	4	4	3	3
1	18	5	5	5	5	5	1	5	5	5	5	1	5	1	1	1	1	1	1	1	1	1	1	4	3	3	5	5	4	2	4	5	5	1	5	4	5	5	3	3	3	5	4	4	5	5	4	4	5
1	18	3	3	4	2	3	5	3	2	2	1	3	2	4	4	3	4	2	4	4	2	3	3	3	2	3	3	2	2	3	2	4	2	3	3	2	5	5	3	3	3	3	4	3	3	3	3	2	4
1	18	5	5	1	3	2	5	5	4	5	3	5	4	5	5	5	5	3	5	5	5	5	3	1	3	5	3	4	1	5	1	5	3	4	5	3	5	5	3	5	3	5	5	5	5	5	5	2	5
0	18	2	2	2	1	3	5	3	3	3	2	4	2	4	4	4	5	5	5	5	5	5	5	3	3	5	3	4	4	2	4	4	5	3	4	3	4	4	5	5	3	5	3	4	5	5	3	4	5
1	18	5	3	3	5	5	1	5	3	4	5	4	5	4	4	4	4	2	2	1	1	2	1	5	3	5	5	2	5	3	5	5	3	5	3	3	5	5	3	5	3	3	5	5	2	3	5	5	3
0	18	4	4	4	4	4	3	4	4	4	4	2	3	3	2	2	2	2	2	2	2	2	2	3	3	4	3	4	2	4	3	4	3	4	3	3	3	3	4	2	4	3	3	3	3	4	3	3	4
0	18	3	4	2	5	4	4	2	4	3	2	4	4	4	5	3	4	2	2	4	3	4	5	3	1	4	4	4	3	4	4	4	3	4	4	3	5	3	4	3	3	5	5	4	4	3	5	3	4
0	18	5	5	4	1	5	5	5	5	5	5	5	5	1	1	1	1	1	1	1	1	1	1	5	5	5	5	1	5	1	5	5	5	5	5	5	5	5	3	5	5	5	5	5	5	5	5	5	5
1	18	2	2	4	2	1	2	4	2	1	4	4	2	4	4	4	5	2	4	5	4	4	5	3	2	4	2	4	1	4	4	4	4	2	4	1	5	4	3	4	3	4	2	2	3	4	4	2	3
0	18	2	2	2	2	2	4	2	2	2	2	4	2	4	4	4	4	4	4	4	4	4	4	2	2	4	2	4	2	4	2	4	4	2	4	2	4	4	2	4	2	4	2	2	4	4	2	2	4
0	18	3	3	3	3	3	3	3	3	3	3	3	3	3	3	3	3	3	3	3	3	3	3	4	4	2	4	2	4	2	4	2	4	4	4	4	4	4	4	4	4	4	4	4	4	4	4	4	4
0	18	4	5	5	1	3	2	4	4	4	4	4	4	2	4	4	4	4	4	4	4	4	3	3	2	4	3	3	3	3	2	4	3	4	4	2	4	4	3	4	3	4	4	4	4	4	4	3	4
1	18	4	5	5	4	2	1	5	4	4	2	4	4	4	4	2	5	5	5	3	4	4	2	2	2	4	4	4	2	4	2	4	4	2	4	4	4	4	4	4	2	4	2	4	4	4	2	2	4
0	18	1	1	2	2	1	2	3	1	1	1	3	1	3	3	3	3	2	3	3	4	4	2	3	3	4	3	3	3	4	4	4	4	4	4	3	3	4	4	2	4	4	4	4	3	5	4	3	5
1	18	2	2	2	2	3	3	3	3	3	3	3	3	3	3	3	3	3	3	3	3	3	3	2	1	5	1	2	4	3	3	4	3	3	3	3	3	3	3	3	3	3	3	3	3	3	3	3	3
0	18	2	2	1	2	2	3	2	2	2	2	2	1	4	4	4	4	3	5	4	4	4	4	2	2	3	1	2	2	2	2	4	3	3	2	2	3	3	1	3	2	3	4	2	2	2	2	2	3
0	18	4	4	1	2	2	2	5	4	4	2	4	4	4	4	4	4	4	4	4	4	4	4	2	2	3	2	3	2	2	2	2	2	4	2	4	3	3	4	4	3	2	3	2	2	2	3	3	3
0	18	1	2	1	2	2	2	2	2	2	1	2	1	5	4	5	5	2	4	5	5	5	2	1	2	4	4	4	1	2	1	5	2	2	4	4	4	4	2	2	4	4	4	4	4	1	2	2	4
0	18	2	2	3	2	1	2	1	2	3	1	2	4	4	4	5	4	3	5	4	4	5	2	1	1	3	1	3	3	2	4	4	2	4	3	1	3	3	1	2	1	4	3	2	2	2	2	1	3
0	18	2	2	2	2	2	4	2	2	2	2	4	2	4	4	4	4	4	4	4	4	4	4	2	2	4	2	4	2	2	2	4	2	3	4	2	4	3	3	4	3	4	3	2	3	3	3	3	3
0	18	4	3	2	1	5	4	5	5	4	2	2	4	4	4	2	4	5	4	1	2	1	5	4	4	3	4	1	5	2	3	5	2	5	5	3	5	2	5	3	2	5	4	4	5	5	3	4	5
0	18	2	2	2	2	2	3	4	3	2	3	3	2	4	4	4	4	3	4	4	4	4	4	2	2	3	2	3	2	3	2	3	3	3	3	3	3	3	2	3	2	3	3	3	3	3	2	2	3
0	18	2	2	2	4	2	4	2	2	2	1	2	1	5	5	4	5	2	4	5	5	5	4	4	1	2	1	4	1	2	4	2	2	4	3	1	2	2	1	2	1	4	2	3	2	2	1	1	2
0	18	3	2	1	1	2	2	4	4	4	3	3	4	2	3	3	2	2	4	4	4	2	4	3	2	4	3	4	3	4	3	3	4	4	4	2	4	4	4	3	4	4	3	3	3	4	2	2	4
0	18	4	3	5	2	4	3	4	2	5	4	5	4	4	4	4	3	2	4	4	4	2	2	3	3	4	4	4	3	2	5	2	4	5	4	4	3	3	5	4	3	3	4	4	4	4	4	3	4
1	18	3	2	4	3	3	2	4	3	2	3	3	2	4	4	3	4	4	4	3	4	3	5	3	2	3	2	3	3	3	2	4	4	2	4	3	4	4	4	4	4	4	4	3	3	3	3	3	4
0	18	2	2	4	2	2	4	4	2	4	4	4	4	2	4	4	4	4	4	2	4	4	2	2	2	4	4	4	2	4	4	4	4	2	4	2	4	4	4	4	2	4	2	2	2	4	2	2	4
1	18	3	4	4	3	4	4	4	3	4	4	4	3	4	2	4	4	1	4	4	4	4	5	2	2	3	2	3	2	4	3	4	4	4	4	2	4	3	4	3	4	4	2	3	2	4	2	4	4
1	18	2	2	3	2	3	3	4	2	3	3	4	2	4	4	4	4	1	4	4	3	4	3	3	2	4	3	3	3	3	3	3	3	4	3	3	3	3	3	3	3	3	4	4	3	4	3	3	3
0	18	5	5	3	4	4	4	4	4	5	4	4	4	4	4	2	4	4	4	2	4	4	3	4	3	4	5	4	4	4	4	4	4	5	4	4	4	3	5	3	5	4	4	4	4	5	5	3	5
0	18	2	2	2	2	2	3	4	2	4	4	4	3	4	4	4	4	2	4	4	4	4	4	3	3	3	3	4	2	3	3	3	4	4	3	2	4	4	3	3	3	3	3	3	3	3	3	3	3
0	18	3	4	3	2	2	3	3	4	4	2	3	3	3	3	3	4	3	3	3	3	3	3	3	3	4	5	4	3	2	3	3	3	4	5	4	4	3	4	4	4	4	3	3	4	4	4	4	4
0	18	2	5	4	2	4	1	3	4	4	4	4	4	4	3	2	2	1	4	2	3	3	4	4	4	4	5	5	5	2	4	4	3	3	4	4	4	3	3	3	4	4	5	2	5	4	3	4	4
0	18	4	2	2	2	2	3	3	2	4	4	4	4	2	2	3	2	4	4	2	2	2	3	3	3	2	3	3	2	2	4	3	2	4	4	2	4	4	3	4	4	3	3	4	2	3	3	2	3
1	18	1	1	2	1	1	3	1	2	2	4	4	2	3	3	4	3	1	4	3	4	4	2	4	4	2	3	2	4	2	4	4	3	3	2	3	2	3	3	3	3	2	4	4	2	2	3	1	3
0	18	2	2	2	2	2	1	4	3	4	2	2	4	4	2	2	2	1	3	4	4	2	2	2	4	4	4	3	2	2	3	4	2	4	3	3	4	4	2	4	4	3	4	3	5	5	5	5	1
1	18	1	1	1	1	1	5	3	2	1	1	1	2	4	4	4	5	1	5	5	5	4	5	2	1	5	2	2	1	3	2	4	3	2	3	1	3	4	2	5	2	3	4	3	2	2	3	2	3
1	18	4	4	3	3	3	1	3	4	4	4	3	4	4	2	2	3	2	4	2	3	2	2	3	4	3	3	3	3	2	3	4	3	4	3	4	4	4	3	3	4	3	4	4	3	3	4	3	3
0	18	4	4	5	2	4	5	4	4	4	3	3	4	4	4	4	4	2	4	4	4	2	2	3	3	4	4	4	3	4	4	4	4	4	4	4	4	4	4	4	4	4	3	4	3	3	4	4	4
0	18	4	4	2	3	3	3	4	4	3	3	4	5	2	3	2	2	2	4	2	2	3	4	4	4	3	4	3	4	3	2	4	4	4	4	3	4	2	3	3	4	3	3	3	3	4	4	4	4
1	18	1	1	1	1	1	1	5	4	1	1	5	1	5	5	5	5	5	5	5	5	5	5	1	1	5	1	2	1	3	1	4	4	2	4	3	5	3	3	4	3	3	2	1	4	4	4	1	1
0	18	2	2	2	2	4	2	5	4	5	2	3	3	4	4	4	4	4	5	5	5	5	4	3	3	3	3	5	2	2	3	4	5	2	5	3	3	4	2	4	3	4	2	4	4	4	2	4	5
1	18	2	2	1	2	4	2	3	2	4	3	2	4	4	3	4	4	4	4	5	5	4	4	2	3	3	3	2	2	3	2	3	3	2	3	3	4	5	4	4	3	3	2	2	3	3	2	3	3
1	18	3	3	4	2	2	3	3	2	3	2	3	2	4	4	4	4	2	3	1	2	3	4	2	4	4	4	4	3	2	3	5	2	3	3	3	4	4	3	3	3	3	4	3	3	3	2	3	3
1	18	4	5	4	5	5	2	5	4	5	5	5	3	4	4	4	3	1	5	5	4	3	2	2	3	5	2	4	2	3	3	4	5	4	4	3	5	5	3	2	1	4	5	2	2	4	4	3	3
1	18	4	4	2	2	4	1	5	4	4	4	5	2	5	4	4	4	4	4	5	4	4	2	2	3	3	4	3	2	4	3	4	2	3	4	3	4	3	4	4	3	3	3	3	3	3	4	4	3
0	18	2	2	1	1	1	2	2	1	1	1	3	1	3	2	4	2	1	2	2	4	4	4	4	2	3	2	2	2	3	4	2	2	3	4	2	2	3	3	4	2	4	2	4	2	4	2	2	3
0	18	2	4	3	4	4	4	4	4	4	4	3	2	3	4	2	3	2	4	2	4	2	2	2	2	3	4	4	3	3	4	3	4	4	4	3	2	2	4	2	4	4	3	4	3	3	2	3	3
0	18	4	3	2	4	3	2	2	3	4	4	4	4	4	4	3	4	1	4	4	4	2	5	2	3	4	3	5	4	3	3	2	4	2	4	4	3	4	4	4	3	4	4	3	4	4	4	4	4
0	18	4	4	4	4	4	4	4	2	4	2	4	3	4	4	4	4	3	4	4	4	4	4	2	2	3	2	3	2	1	2	3	2	3	3	2	4	4	2	3	4	2	2	2	1	2	2	2	2
0	18	4	4	3	1	4	4	4	4	4	4	4	4	5	5	5	5	2	4	5	5	3	2	5	2	3	4	5	1	4	2	4	2	3	4	4	4	4	5	5	3	4	4	2	1	2	2	4	2
0	18	2	2	2	2	2	3	3	2	3	2	2	2	4	4	2	4	2	4	4	4	2	4	2	2	4	2	2	2	2	3	3	2	3	3	2	2	3	3	3	4	3	2	2	3	2	3	2	3
1	18	3	3	3	2	2	3	4	2	4	4	2	2	4	4	4	4	3	4	4	4	4	4	3	2	4	3	4	2	4	3	4	4	3	4	4	4	4	3	3	4	4	4	3	3	4	3	4	3
0	18	2	2	3	3	3	3	4	3	3	4	4	4	4	4	4	4	4	4	3	4	4	3	3	3	3	3	3	3	3	3	3	3	3	4	3	4	4	3	4	3	4	3	3	3	4	3	3	3
0	18	4	2	2	2	2	4	3	4	4	3	3	4	4	4	4	4	2	4	4	2	2	2	3	4	4	4	3	2	3	3	4	4	4	4	3	4	4	3	4	2	4	2	2	4	4	2	2	4
0	18	2	2	2	2	2	5	4	2	3	2	3	3	5	5	4	3	2	4	4	5	5	2	1	1	3	2	3	2	5	3	3	4	4	3	2	4	3	2	5	2	3	3	4	3	3	2	2	4
1	18	4	4	4	4	4	2	4	4	4	4	4	4	4	3	2	4	4	4	2	2	4	4	3	3	3	3	3	3	3	3	3	3	3	3	3	3	3	3	3	3	3	3	3	3	3	3	3	3
0	18	4	5	4	1	2	2	5	5	5	1	5	4	5	5	2	5	5	4	2	4	5	5	2	2	5	5	3	2	1	2	5	4	5	4	1	5	5	5	5	5	5	3	3	5	3	5	5	4
0	18	4	2	2	2	3	5	2	2	3	2	3	3	3	3	3	3	2	4	4	3	3	2	2	2	4	2	3	3	2	4	3	3	3	3	3	3	3	3	3	3	3	3	3	3	3	3	3	3
1	18	4	4	5	5	4	2	4	4	4	4	2	4	2	2	2	5	5	1	1	1	1	1	5	5	1	5	1	5	3	4	5	4	4	5	4	5	4	5	5	5	4	5	3	5	5	5	5	3
1	18	1	1	1	1	1	1	3	1	1	1	5	1	5	5	5	5	5	5	5	5	5	5	1	1	5	1	1	1	5	1	1	3	1	1	1	1	5	1	5	1	2	1	1	2	2	1	1	2
0	18	4	4	4	5	5	2	4	4	4	4	2	4	4	4	4	4	4	4	4	4	4	4	3	4	5	5	3	4	4	4	5	3	4	4	4	4	5	4	4	4	5	3	4	4	4	4	3	4
0	18	2	4	2	2	4	2	4	4	4	2	3	1	4	4	4	3	2	4	4	3	2	4	3	2	5	4	3	3	5	4	5	5	4	5	3	3	4	4	4	4	5	4	3	4	4	3	2	4
0	18	4	3	3	2	4	4	2	3	4	3	3	2	4	4	4	4	4	4	3	3	4	4	3	2	4	3	4	3	3	3	3	4	3	4	3	4	4	3	4	3	4	3	3	4	4	3	3	4
0	18	2	2	2	2	2	3	5	2	2	3	4	2	5	5	5	5	4	5	5	5	5	1	2	2	4	4	5	2	2	2	3	5	3	4	2	3	2	2	3	2	3	2	4	3	3	2	2	4
0	18	4	4	4	4	4	2	5	4	4	4	2	4	4	4	4	2	1	2	2	2	2	2	4	4	2	4	4	4	2	4	2	3	4	4	4	4	4	4	4	2	4	2	2	4	4	3	3	4
0	18	4	4	4	4	5	1	5	5	5	5	1	4	1	1	1	4	4	4	1	1	1	4	4	4	4	5	3	5	2	2	5	5	4	4	4	5	4	4	4	5	5	5	5	5	3	4	5	2
0	18	2	2	3	2	3	3	4	2	4	3	3	2	4	4	4	4	3	4	4	4	3	4	2	2	4	2	3	2	3	2	4	4	4	3	2	4	4	2	3	3	3	2	2	3	3	2	2	4
0	18	1	2	3	3	2	4	2	2	2	2	3	3	5	5	5	5	5	5	5	5	5	5	2	1	4	2	3	1	2	1	2	2	4	4	2	4	4	2	4	2	3	1	3	3	5	1	1	5
1	18	2	2	3	4	3	3	2	2	4	2	3	2	3	4	4	3	4	4	3	4	4	4	2	2	4	3	4	2	4	2	4	4	2	4	2	4	4	3	4	2	4	2	3	4	4	2	2	4
1	18	1	2	2	2	3	3	2	2	4	4	2	4	4	4	4	2	3	5	4	4	2	1	2	2	3	3	2	3	3	4	4	4	3	3	3	3	3	3	3	3	3	3	3	3	2	3	3	3
0	18	2	2	2	2	2	3	4	2	2	2	2	2	4	3	4	3	3	4	3	4	3	3	2	2	3	2	2	3	2	3	3	2	2	2	3	4	3	2	3	3	3	4	4	3	3	3	3	3
0	18	4	3	2	2	4	3	5	3	4	4	4	3	5	4	5	5	5	5	5	5	2	4	4	4	5	2	2	2	4	3	4	5	4	5	4	4	5	4	4	3	4	4	3	4	4	3	3	4
0	18	2	2	2	2	2	4	4	2	4	4	3	4	4	4	3	4	1	4	4	4	4	3	2	3	5	4	4	3	4	3	4	4	5	4	4	4	4	3	4	3	4	4	4	3	4	3	3	3
0	18	4	4	4	3	4	3	4	4	4	4	4	2	4	4	2	3	4	3	2	4	3	4	2	2	3	2	2	2	3	3	3	3	4	3	3	2	3	3	3	3	3	3	3	2	3	3	2	3
0	18	4	4	5	5	5	5	5	5	5	5	5	5	4	4	3	4	5	5	1	4	5	2	5	3	3	5	4	2	2	1	5	2	2	4	4	2	4	5	5	5	4	3	3	3	3	4	5	3
1	18	4	4	4	4	4	2	4	4	4	4	2	4	4	4	4	4	4	4	4	4	4	4	3	3	3	3	4	3	4	3	3	3	3	3	3	3	3	3	3	3	4	3	3	3	3	3	3	3
0	18	2	2	2	2	2	2	4	2	2	2	2	2	4	3	4	4	2	2	2	4	4	4	4	2	2	2	2	3	3	4	2	3	4	3	2	2	3	2	2	2	4	2	2	2	4	2	2	4
0	18	1	1	1	1	1	2	4	2	4	1	2	1	5	4	5	5	2	4	5	5	5	4	1	1	3	2	1	1	2	1	3	2	1	2	1	2	3	1	2	1	2	1	2	2	2	1	1	2
1	18	1	3	1	2	4	2	1	3	3	4	4	3	4	5	3	4	4	4	5	5	5	5	2	1	5	2	2	2	4	1	5	2	4	2	3	5	5	4	5	3	2	3	1	4	5	4	1	5
1	18	5	5	5	3	5	5	5	5	4	2	3	5	4	4	4	4	1	4	4	1	2	4	1	2	4	2	1	3	1	1	5	1	3	1	1	5	5	5	5	5	1	5	2	3	1	4	2	3
0	18	2	4	4	3	2	3	4	4	4	3	3	2	3	2	2	2	2	2	2	2	3	3	3	2	4	2	3	3	3	4	4	4	4	4	2	4	4	3	4	2	4	3	4	4	4	3	4	4
0	18	2	3	2	2	2	3	3	4	4	4	4	2	4	4	4	4	2	4	4	4	4	4	3	3	3	3	3	2	3	3	3	3	3	3	2	3	3	3	3	3	3	3	3	3	3	3	3	3
0	18	2	2	2	2	2	3	3	2	3	2	4	2	4	4	4	4	4	4	4	4	4	4	2	2	4	3	4	2	4	3	4	4	3	4	2	4	4	3	4	3	4	3	3	4	4	3	3	3
0	18	2	4	2	1	2	4	1	3	2	1	2	4	4	2	5	4	2	4	4	5	2	2	2	3	2	3	2	2	4	4	5	3	4	3	1	4	4	3	3	2	3	3	1	3	4	1	3	4
0	18	3	3	4	2	2	4	4	4	4	4	4	2	4	4	4	4	3	4	4	4	3	3	2	2	3	3	4	3	2	2	4	3	4	4	2	3	3	3	2	2	3	3	2	3	4	2	2	3
0	18	1	1	1	2	2	3	4	2	4	4	4	2	4	3	4	4	2	3	3	4	3	2	3	1	4	1	3	2	3	4	3	3	4	3	3	3	2	2	3	3	3	3	3	3	3	3	3	3
0	18	5	3	3	5	5	1	3	5	5	5	1	5	3	1	1	2	5	5	5	5	2	2	4	4	5	4	4	3	4	4	4	5	4	5	4	5	5	5	5	1	5	5	5	4	4	5	5	4
0	18	4	4	5	3	4	4	5	4	5	5	4	3	2	1	2	4	1	4	3	4	4	2	4	4	4	5	4	3	4	4	5	4	5	4	5	3	5	4	5	4	4	4	5	4	4	5	5	4
0	18	2	2	2	1	1	2	3	2	4	2	2	2	4	4	5	4	3	4	4	5	5	5	1	1	3	1	4	1	3	1	2	2	1	4	2	2	3	1	4	3	4	1	3	2	2	2	2	2
1	18	3	2	4	4	4	4	3	4	2	4	4	2	3	2	2	4	2	4	4	3	2	4	3	3	3	3	4	4	4	5	4	4	3	4	3	3	3	4	3	3	4	4	3	4	3	3	2	2
0	18	3	3	3	3	3	3	3	3	3	3	3	3	3	3	3	4	4	4	4	4	4	4	3	2	4	2	3	2	4	3	4	4	3	4	2	4	4	3	4	2	4	3	3	4	4	3	2	3
0	18	2	2	2	2	2	3	4	3	2	2	3	2	4	4	4	4	4	4	4	4	4	4	4	3	4	4	3	3	3	3	4	4	4	3	2	3	4	3	4	3	3	4	3	4	4	3	3	4
0	18	3	2	4	4	4	3	4	3	4	2	3	3	2	4	3	5	2	4	4	4	2	2	3	4	4	4	4	2	4	4	4	3	4	4	4	4	4	4	4	4	4	3	3	4	4	4	4	3
0	18	5	5	2	2	2	3	2	5	4	1	4	5	4	4	4	4	4	4	4	4	4	2	3	3	2	2	5	4	2	2	4	2	3	5	1	5	5	4	4	2	5	3	2	5	5	1	2	4
0	18	4	4	2	2	4	2	4	3	4	4	3	1	4	2	2	4	4	4	2	2	3	5	4	4	2	4	4	2	2	4	4	3	4	3	3	4	4	2	4	2	4	4	4	3	4	2	2	4
1	18	1	4	3	1	1	4	4	4	5	2	3	2	3	2	2	3	2	4	2	2	5	2	3	3	4	4	4	3	3	5	4	4	4	4	3	3	4	4	5	3	4	5	5	4	4	5	5	4
0	18	2	2	1	1	5	1	2	2	1	1	1	1	4	1	5	5	1	5	5	5	5	5	4	1	5	4	4	1	1	1	4	1	4	2	2	4	4	4	1	1	1	5	1	1	4	1	1	1
0	18	3	4	3	2	2	3	3	4	4	1	2	5	1	2	2	2	1	3	3	3	2	4	2	2	5	4	2	1	4	4	4	4	4	3	4	4	4	2	4	4	3	5	2	4	4	3	2	4
0	18	2	2	2	2	3	2	5	4	3	2	4	4	3	3	3	4	4	4	3	3	4	4	4	3	3	4	4	3	3	4	3	3	4	4	3	4	2	4	4	3	4	3	3	3	3	4	4	4
0	18	4	5	2	2	3	5	5	2	4	2	2	2	4	4	4	4	4	4	1	1	1	1	5	4	5	5	5	5	4	4	5	5	5	5	5	5	5	5	5	5	5	5	5	5	5	5	5	5
0	18	4	3	4	4	2	4	2	3	3	2	2	2	2	4	4	3	4	4	2	2	2	4	5	2	4	3	4	4	4	4	4	4	5	4	3	4	4	4	4	3	4	4	3	4	4	4	3	4
0	18	2	2	2	2	2	4	2	2	2	2	4	2	3	3	3	3	4	3	3	3	3	4	3	2	3	3	4	3	3	3	4	4	4	3	3	3	3	3	4	3	3	3	2	4	4	3	2	4
1	18	3	3	3	3	3	3	3	3	3	3	3	3	3	3	3	3	3	3	3	3	3	3	5	5	1	5	1	5	1	5	1	1	5	5	5	1	5	1	5	1	5	5	5	5	5	5	5	5
0	18	4	4	2	2	4	2	2	3	4	2	3	2	4	4	4	3	3	4	2	3	4	4	4	3	2	4	4	4	4	4	4	4	4	4	2	2	2	4	2	4	2	4	4	2	2	4	4	2
1	18	3	3	3	3	3	3	3	3	3	3	3	3	3	3	3	3	3	3	3	3	3	3	3	3	3	3	3	3	3	3	3	3	3	3	3	3	3	3	3	3	3	3	3	3	3	3	3	3
1	18	3	3	3	3	3	2	3	3	4	4	3	2	3	3	3	3	3	3	3	3	3	3	3	3	3	3	3	3	3	3	4	3	4	4	2	4	4	3	4	3	4	3	3	3	3	3	3	3
1	18	2	2	2	2	2	4	4	2	2	2	3	3	4	4	3	3	4	3	2	2	4	3	4	4	3	4	3	4	2	4	3	3	3	3	3	3	3	3	3	3	3	3	3	3	3	3	3	3
1	18	4	4	2	2	4	4	3	4	4	4	4	4	4	4	4	4	2	4	4	4	4	4	2	2	4	4	4	2	4	3	4	4	2	4	4	4	4	4	4	4	4	3	2	3	4	3	3	4
1	18	2	2	3	2	2	4	3	2	4	2	3	2	4	4	4	4	3	4	4	4	4	3	3	2	3	3	3	3	3	2	4	4	2	4	2	4	4	2	4	3	3	3	3	3	3	3	2	4
1	18	5	5	5	2	5	4	5	3	5	2	4	2	3	3	3	3	3	3	3	3	3	3	2	2	3	3	3	2	3	2	3	3	3	3	3	3	3	3	3	3	3	3	3	3	3	3	3	3
1	18	4	4	4	4	4	3	3	3	4	4	4	2	4	4	4	4	3	4	4	4	2	2	4	2	3	3	4	2	3	3	2	4	4	4	3	3	3	4	4	4	4	3	5	3	3	5	4	3
1	18	5	5	5	2	4	5	1	4	3	2	4	4	4	4	4	5	4	5	5	5	5	2	1	4	4	4	4	2	2	5	5	3	4	4	2	4	3	4	4	4	4	4	4	4	5	4	4	4
0	18	5	3	2	2	3	2	4	2	5	2	3	2	4	3	3	4	2	3	4	3	3	3	3	1	5	2	4	2	3	3	3	3	3	4	2	4	5	3	4	3	4	4	2	2	3	2	2	4
1	18	4	4	4	4	4	2	4	4	4	4	2	4	2	2	2	2	2	2	2	2	2	2	2	4	4	4	4	3	4	4	4	4	4	4	4	4	4	4	4	4	4	4	4	4	4	4	4	4
0	18	1	1	1	1	1	3	1	1	1	1	3	1	5	5	5	5	3	5	5	5	5	5	1	1	5	1	3	2	3	2	5	3	3	3	1	3	5	2	3	4	3	3	3	3	3	1	1	3
0	18	2	2	2	2	2	3	2	2	2	2	2	3	4	4	3	4	2	4	4	4	4	2	4	2	3	4	4	2	2	4	4	4	4	4	3	4	4	4	4	2	4	4	4	4	4	4	3	4
0	18	5	5	5	3	5	5	5	5	5	5	5	5	1	1	1	4	4	4	1	1	1	5	3	3	4	3	3	4	5	4	5	4	5	5	5	5	5	5	5	5	5	5	5	5	3	5	5	3
0	18	5	5	5	3	4	5	3	4	5	5	4	2	4	4	1	2	2	4	2	2	3	1	2	3	4	4	3	3	3	2	5	3	4	3	3	4	4	4	5	3	3	5	3	4	3	3	4	3
1	18	3	3	3	3	3	3	3	3	3	3	3	3	4	4	4	4	4	4	4	4	4	4	2	2	2	2	2	4	2	4	2	2	2	2	2	2	2	2	2	2	2	3	3	3	2	2	2	3
0	18	1	1	2	2	1	4	4	1	4	4	4	4	4	4	3	4	3	4	4	4	4	4	3	2	3	2	3	2	3	2	4	3	4	2	2	4	3	2	4	2	4	5	2	4	4	2	2	4
0	18	3	3	4	4	4	2	4	4	2	2	3	3	4	4	4	3	2	2	2	2	2	2	3	3	3	3	3	3	3	3	3	3	4	3	3	3	3	3	3	3	3	3	4	3	3	3	3	3
0	18	2	2	2	2	2	3	2	2	3	2	4	2	4	3	4	4	4	4	4	2	2	4	2	2	4	2	4	2	2	2	4	4	2	5	2	4	4	2	4	2	4	2	2	4	4	2	2	4
0	18	2	4	3	3	3	3	3	3	4	4	2	4	2	4	2	2	1	2	1	2	2	1	3	3	4	3	4	3	4	3	3	4	3	4	3	3	4	3	4	4	3	4	4	3	3	4	4	2
1	18	5	5	5	5	5	5	5	5	5	5	1	5	1	1	1	1	1	1	1	1	1	1	5	5	1	5	1	5	1	5	1	1	3	3	3	3	3	5	1	5	1	5	5	1	1	5	5	1
1	18	2	2	2	2	2	4	2	2	2	2	4	2	4	4	4	4	4	4	4	4	4	4	2	2	4	2	4	2	4	2	4	4	2	4	2	4	4	2	4	2	4	2	2	4	4	2	2	4
0	18	2	1	3	3	3	3	3	3	2	4	4	2	4	2	4	2	4	4	2	2	4	4	2	2	2	2	2	2	4	2	2	4	4	4	2	2	4	2	2	2	4	4	2	2	3	3	2	3
1	18	5	5	1	1	1	5	2	5	1	1	3	2	5	4	3	5	3	4	3	3	3	3	2	4	2	4	3	4	4	4	5	5	2	3	3	4	2	4	4	4	3	4	3	2	3	4	1	4
0	18	3	2	3	1	3	2	2	2	3	2	2	1	3	3	3	3	3	3	3	3	3	3	3	3	3	3	3	3	3	3	2	2	2	3	3	3	3	3	3	2	3	3	3	3	3	3	3	3
1	18	4	4	5	2	3	4	4	4	3	4	4	2	4	4	4	2	2	4	4	4	4	3	4	2	4	4	5	1	4	4	4	4	5	5	4	4	4	5	5	3	5	4	2	3	4	2	3	4
1	18	1	1	1	2	2	2	3	2	4	4	4	4	4	4	4	4	2	2	4	4	4	4	2	2	4	4	4	2	4	2	4	4	5	4	4	4	4	2	4	4	4	4	3	4	4	4	4	4
0	18	1	1	1	1	1	1	3	1	1	1	3	1	4	5	5	4	1	3	4	5	5	5	2	2	3	1	3	1	3	2	2	3	2	3	1	3	4	2	3	1	2	1	1	3	3	1	1	3
0	18	2	2	2	2	2	2	4	4	4	4	4	4	5	5	5	5	1	5	5	5	4	2	2	2	4	2	4	1	4	3	5	5	4	5	4	5	5	4	4	4	4	3	4	4	2	4	3	3
0	18	2	2	2	3	3	2	4	2	2	2	2	3	2	2	2	4	4	4	4	4	3	4	2	3	4	2	3	3	4	2	4	4	3	4	2	4	4	2	4	2	4	2	2	4	4	1	2	4
1	18	1	1	1	1	2	3	2	4	2	1	4	5	5	5	5	5	1	5	5	5	5	5	2	1	5	1	5	1	5	2	4	4	3	4	2	5	5	4	5	2	4	3	3	2	3	1	1	4
1	18	5	4	5	5	5	5	3	4	5	4	4	3	4	4	4	3	3	3	1	3	2	2	4	1	4	5	5	2	1	1	5	4	5	4	2	5	4	5	3	4	3	4	5	2	5	2	3	4
1	18	2	1	2	2	2	4	4	5	3	5	4	4	5	5	5	5	4	5	5	1	1	1	4	2	5	5	5	1	5	1	5	4	4	5	1	5	5	2	2	1	2	4	1	5	5	3	1	5
0	18	2	1	1	1	1	2	1	1	3	2	4	4	5	5	5	4	2	5	5	3	3	4	2	2	4	3	3	1	1	3	2	2	3	2	1	3	3	2	3	4	3	2	2	2	4	1	1	3
0	18	3	3	3	2	2	3	3	3	3	2	3	3	4	4	4	3	2	4	4	3	3	3	3	2	2	2	2	3	2	3	2	2	3	3	2	2	2	2	3	3	2	2	2	2	2	3	2	2
1	18	4	5	4	4	5	2	5	5	5	5	5	4	4	5	4	5	5	5	4	4	2	2	2	2	4	5	3	2	4	2	4	5	5	5	2	5	4	4	5	4	4	4	4	4	5	2	2	5
1	18	2	2	2	3	4	2	3	2	3	2	3	4	3	5	5	5	5	5	5	5	5	5	1	2	4	2	4	1	4	2	3	3	2	4	3	3	3	2	3	3	4	3	2	3	2	2	4	3
0	18	4	3	5	5	4	4	3	2	3	1	5	3	4	4	4	4	4	5	5	5	4	3	2	1	5	2	5	1	2	2	4	4	1	5	1	5	5	3	3	2	4	1	3	4	3	1	2	2
1	18	4	4	2	2	4	4	4	4	4	2	4	2	4	4	4	4	2	4	4	4	4	4	2	2	2	2	2	2	2	2	3	3	2	3	2	4	4	3	4	2	4	2	2	3	2	2	2	2
0	18	2	2	2	2	2	3	4	2	2	2	3	2	4	4	4	4	4	4	2	4	3	4	3	3	4	3	3	3	2	3	3	3	3	3	3	3	3	2	3	3	4	3	3	4	3	3	3	4
1	18	4	4	4	2	4	4	2	2	4	4	3	4	4	4	4	4	2	4	4	4	4	4	4	2	5	4	3	3	4	2	4	4	4	4	4	4	4	4	4	4	4	3	4	2	4	3	3	4
1	18	4	4	4	4	3	1	4	4	4	4	4	4	4	4	3	4	2	4	2	3	3	4	5	4	4	5	4	5	3	3	4	4	4	4	4	4	4	4	4	3	4	4	3	4	4	3	3	4
1	18	3	2	2	2	2	5	4	2	5	2	3	5	2	2	2	2	2	4	4	4	2	4	2	2	4	2	5	1	5	1	3	5	2	5	2	4	5	2	5	3	5	2	2	2	2	2	2	2
0	18	2	1	1	1	1	4	1	1	2	1	3	1	5	5	5	4	2	4	4	5	5	2	3	1	3	4	3	3	4	4	3	4	4	3	3	3	3	2	4	2	4	4	4	4	4	2	3	3
1	18	5	5	3	2	2	3	3	4	4	2	2	3	3	2	2	2	2	4	2	4	3	4	4	3	4	3	3	3	2	4	4	3	5	4	5	4	4	4	2	4	3	4	4	2	4	5	4	4
0	18	2	1	2	2	2	2	2	2	4	2	3	2	4	4	4	4	4	4	4	4	4	3	4	2	4	3	4	2	4	4	4	4	4	4	3	4	4	3	4	2	4	4	4	4	4	3	2	4
1	18	2	2	2	2	2	5	4	2	4	4	4	3	4	3	3	3	2	2	1	3	2	3	2	4	4	3	5	3	4	4	5	5	4	5	4	5	5	3	5	3	5	3	3	5	4	3	3	3
0	18	2	2	2	2	2	3	2	3	3	2	2	1	4	4	4	4	4	4	3	4	4	4	3	3	4	3	4	3	4	3	4	5	4	4	4	4	3	3	4	2	4	3	3	3	3	3	3	4
1	18	5	5	5	5	5	1	5	5	5	5	1	5	5	5	5	5	5	5	5	1	5	5	4	2	5	5	3	3	3	3	3	3	2	3	2	3	4	3	4	3	4	3	2	3	4	3	2	3
0	18	4	2	2	3	2	4	5	5	2	5	4	2	4	4	1	4	1	1	1	4	4	4	5	5	5	5	4	5	3	5	5	4	5	5	5	4	4	5	4	5	4	5	5	4	5	5	5	5
1	18	4	2	2	2	2	4	4	4	2	2	4	2	4	4	4	4	4	4	4	4	4	4	1	3	4	3	4	2	4	2	4	4	3	4	2	4	4	2	4	2	4	2	2	4	4	2	2	4
0	18	2	4	4	4	4	5	4	4	4	3	4	2	2	2	2	2	2	4	2	3	2	2	3	3	3	4	4	4	3	4	4	4	4	2	4	2	2	4	2	4	2	4	4	2	2	4	4	2
1	18	3	2	4	4	4	2	4	3	4	4	4	3	3	2	3	3	3	3	3	3	3	3	3	3	3	4	4	3	3	4	4	3	3	3	3	3	3	3	3	3	3	3	3	3	3	3	3	3
0	18	2	4	1	2	4	2	4	2	4	4	4	4	4	4	2	4	2	4	4	4	4	2	2	2	4	4	4	2	1	2	4	2	2	4	2	4	4	2	4	4	4	2	2	4	4	2	4	4
1	18	4	4	3	4	4	5	4	4	4	4	4	4	2	2	2	2	2	2	2	2	2	2	4	4	2	4	2	4	2	4	2	2	4	2	4	2	2	4	2	4	2	4	4	2	2	4	4	2
0	18	2	2	3	3	4	3	5	3	5	2	4	3	4	4	4	4	2	4	3	4	3	3	2	2	5	4	5	4	4	4	4	4	4	4	2	4	4	4	4	3	4	3	4	4	4	4	4	4
0	18	4	3	5	5	5	4	4	4	4	4	4	4	2	2	2	2	4	4	2	2	2	2	4	4	4	3	5	4	3	3	3	4	5	5	4	5	4	4	4	4	4	4	3	4	4	4	4	4
1	18	5	4	4	4	4	2	4	4	4	4	2	4	2	2	2	4	4	4	2	2	2	4	5	5	4	5	3	2	4	5	4	4	4	4	4	4	4	4	4	4	4	4	4	4	4	4	4	4
0	18	3	2	2	2	2	3	3	2	1	1	4	4	4	5	4	4	5	5	5	5	4	3	3	4	5	4	4	2	4	3	5	5	4	5	3	5	5	4	5	4	5	4	4	4	5	4	4	4
1	18	5	5	5	5	5	1	5	5	4	3	1	5	1	1	1	4	5	5	4	5	5	1	3	3	3	3	5	1	5	3	5	5	3	5	3	5	5	5	5	3	5	5	5	5	5	5	5	5
1	18	4	2	3	2	2	5	5	3	3	2	4	4	4	4	3	4	1	5	5	4	3	1	3	2	2	3	1	2	1	5	3	1	4	1	2	3	3	3	4	1	1	3	3	3	3	3	3	3
1	18	4	3	2	2	2	3	2	2	3	2	2	4	4	4	4	4	4	4	4	4	4	2	3	4	3	4	3	3	3	4	4	3	4	3	3	3	3	4	4	3	4	4	3	4	3	3	3	3
1	18	2	3	4	2	2	2	2	2	4	2	3	3	4	4	4	4	2	4	2	4	2	3	3	3	3	4	4	3	3	4	3	3	3	4	3	3	4	4	3	4	4	4	4	3	4	3	3	4
1	18	2	2	2	2	1	3	2	2	4	2	4	2	5	4	4	4	2	4	5	5	2	4	2	2	2	2	4	2	2	2	4	2	3	3	2	4	3	3	3	2	4	3	2	2	2	2	1	3
1	18	2	3	4	2	2	3	2	3	3	1	3	2	3	4	3	3	4	4	3	4	5	2	3	2	4	4	4	3	4	3	4	3	4	4	3	4	4	4	4	3	4	2	4	3	4	3	3	4
0	18	2	2	2	2	2	3	2	2	3	2	2	3	4	4	4	4	2	3	4	4	4	3	3	3	2	3	2	3	2	3	2	2	3	3	2	3	2	3	2	3	2	2	2	3	2	2	2	2
1	18	5	2	5	4	5	5	5	2	5	5	1	3	1	1	1	1	1	1	1	1	1	1	3	3	4	2	5	5	2	2	5	4	5	5	2	5	5	5	5	2	5	5	5	5	4	4	2	5
0	18	2	2	1	2	4	2	4	3	4	1	4	2	5	5	5	4	1	4	4	5	4	5	1	3	4	3	3	1	2	3	5	4	4	4	2	4	4	1	3	1	3	3	3	2	2	1	1	5
1	18	2	2	2	2	4	4	4	2	4	4	4	2	4	4	4	4	3	4	4	4	4	4	2	2	4	2	3	2	4	4	3	4	4	3	2	2	4	4	4	2	4	3	3	4	4	2	2	4
1	18	4	2	2	2	3	4	2	3	2	2	3	2	4	4	4	4	4	4	4	4	4	4	2	2	4	3	4	2	3	3	4	3	3	4	2	4	4	3	4	2	4	4	4	4	4	3	2	4
1	18	3	4	2	2	4	4	3	4	4	3	3	4	2	3	2	3	3	4	2	3	2	4	2	2	4	3	3	3	3	4	3	4	4	3	3	4	4	4	3	4	4	4	4	3	4	4	3	3
1	18	4	4	4	5	3	4	3	2	4	2	2	2	4	4	4	3	2	4	4	5	3	2	2	1	5	3	4	1	4	3	4	4	4	4	2	5	4	4	4	2	4	3	4	4	5	3	2	4
1	18	4	4	2	1	2	3	2	4	4	4	4	1	5	4	5	4	2	4	4	4	3	4	2	2	3	3	4	2	3	3	4	3	3	3	2	4	3	3	3	3	3	4	4	3	3	2	2	3
1	18	5	5	5	5	5	5	5	5	5	5	5	5	5	5	5	5	5	5	5	5	5	5	1	1	5	1	5	1	5	1	5	5	5	5	5	5	5	5	5	5	5	1	1	5	5	5	5	5
1	18	2	2	4	2	2	3	4	2	4	2	4	2	2	4	2	2	2	4	4	2	2	2	4	4	4	4	4	2	4	4	4	4	2	4	4	4	4	4	4	4	4	4	4	4	4	4	2	4
1	18	5	4	2	2	2	5	5	4	5	5	5	3	4	1	2	4	4	5	3	4	1	4	3	2	5	4	4	3	5	5	4	5	5	5	4	5	5	5	5	3	5	2	5	5	5	3	3	5
1	18	3	4	3	3	4	5	3	4	4	4	4	3	4	4	4	4	4	4	3	4	4	3	3	3	3	3	3	2	4	4	4	4	4	4	3	3	3	4	4	4	4	3	3	4	4	3	2	4
1	18	3	2	1	2	2	4	3	3	4	2	3	2	4	4	4	4	2	4	4	4	2	2	3	3	4	4	4	2	4	3	4	4	4	4	3	4	4	3	4	2	4	4	4	4	3	2	3	3
1	18	4	3	2	2	3	4	4	3	5	3	5	2	5	5	4	5	3	4	4	4	4	4	1	1	4	3	3	2	3	2	3	4	2	3	1	5	4	4	4	4	5	4	2	4	2	2	2	4
1	18	2	2	2	2	2	4	3	4	4	2	3	1	5	3	5	5	2	4	5	5	3	3	2	2	4	3	2	2	2	3	4	2	3	3	2	4	4	2	4	3	2	4	2	2	3	4	3	3
0	18	3	2	2	2	3	4	4	3	4	2	3	3	4	4	4	4	5	4	4	4	2	4	4	4	5	4	4	4	4	3	2	2	4	4	4	4	4	4	4	4	4	5	4	4	4	4	3	4
1	18	5	5	5	5	5	3	4	5	5	4	5	5	4	3	2	1	4	4	2	4	1	4	3	4	4	4	4	3	2	1	5	1	3	4	3	5	5	4	5	5	5	4	3	4	4	5	5	3
1	18	5	5	5	5	5	5	5	5	5	5	1	5	5	5	5	5	1	5	5	1	1	1	5	5	5	5	5	5	1	5	5	1	5	1	5	1	1	5	1	5	1	5	5	1	1	5	5	1
1	18	1	1	1	2	1	5	3	3	2	2	2	2	5	5	5	4	1	4	4	4	4	2	2	2	4	2	2	2	4	2	3	3	3	3	4	4	4	3	3	3	2	4	3	2	2	4	2	3
1	18	4	4	2	1	4	5	2	3	5	4	4	4	4	4	2	4	2	4	2	2	2	4	3	5	5	5	4	4	4	4	5	4	5	4	4	4	4	5	4	5	4	4	4	4	4	5	5	4
1	18	2	2	2	2	1	4	2	2	2	2	3	3	4	5	4	5	4	5	5	5	5	5	1	1	4	1	2	1	5	1	4	3	2	4	1	4	3	1	5	1	3	1	1	5	3	1	1	5
0	18	4	5	5	5	5	1	4	5	5	3	1	5	4	2	2	2	3	3	1	1	4	2	4	3	5	5	5	1	5	3	5	5	3	5	4	5	5	4	5	3	5	5	5	5	4	4	5	3
0	18	2	2	2	2	2	2	4	2	4	2	4	4	4	4	4	4	4	5	5	5	5	5	3	2	5	3	4	2	3	2	4	3	2	4	4	4	5	4	5	3	4	3	2	4	3	4	3	4
0	18	2	2	4	4	3	3	5	4	4	1	3	2	4	2	3	4	2	4	3	4	3	3	2	3	5	3	3	2	3	4	3	3	4	3	3	4	5	3	4	3	3	3	3	3	3	4	3	3
1	18	4	2	4	4	3	4	2	2	3	3	3	4	4	5	4	4	3	3	3	4	3	3	3	2	3	4	2	3	4	4	3	2	3	3	4	2	2	4	4	3	3	2	3	2	4	3	2	2
1	18	4	5	4	3	3	3	5	5	5	5	4	3	3	3	3	4	1	4	3	4	3	3	5	5	5	5	4	3	3	5	4	5	5	5	4	4	5	5	4	3	4	3	4	2	5	4	4	4
1	18	3	4	4	4	4	1	5	4	4	2	3	3	4	4	4	4	2	2	2	2	2	2	3	3	3	3	3	3	3	3	4	4	3	4	2	4	4	4	4	4	4	4	4	4	4	2	2	4
0	18	3	2	4	4	4	4	4	4	4	3	3	3	3	3	3	4	4	4	3	4	4	3	4	3	4	3	4	4	2	4	4	3	3	3	3	3	2	3	3	3	3	3	3	3	3	3	3	4
0	18	2	2	3	2	2	4	3	2	2	2	3	3	4	4	4	4	2	3	5	4	4	4	3	1	2	2	3	3	3	3	3	4	4	3	2	3	3	3	3	3	3	3	3	3	3	3	3	3
1	18	2	4	2	2	2	2	4	3	4	2	3	2	4	4	4	4	2	4	3	4	2	4	3	2	2	2	4	2	3	3	4	4	3	4	4	3	3	4	3	3	3	3	3	3	3	3	3	3
1	18	1	1	1	1	1	1	1	1	1	1	1	2	5	5	5	5	1	5	5	5	5	5	1	1	2	1	2	2	2	2	4	5	5	4	2	2	2	3	3	2	5	1	4	3	3	2	2	3
0	18	2	2	2	1	2	3	5	5	2	4	2	4	2	2	2	4	4	4	4	4	4	4	2	2	4	2	4	2	4	2	4	4	2	4	2	4	4	2	4	2	4	2	2	4	4	2	2	4
0	18	2	2	2	2	2	4	4	2	4	2	4	2	4	4	3	4	2	4	2	4	4	4	2	3	5	3	4	2	5	3	4	4	3	4	3	4	4	2	4	4	4	2	3	3	4	2	4	4
0	18	2	1	3	1	1	4	2	4	3	2	2	2	3	5	4	4	3	5	4	4	2	1	4	2	4	4	1	2	2	5	4	4	4	3	2	4	3	1	4	3	4	2	5	3	4	4	3	4
0	18	3	4	2	2	2	3	3	3	3	3	3	3	4	4	4	4	2	4	4	4	4	4	3	2	2	3	3	2	2	1	2	2	4	2	3	2	2	4	2	1	2	1	1	2	2	2	2	4
1	18	5	5	5	5	5	1	5	5	5	5	1	5	1	1	1	1	1	1	1	1	1	1	5	5	1	5	1	3	1	5	5	1	5	1	5	1	5	5	1	5	1	5	5	3	5	5	5	5
1	18	3	4	3	4	4	3	4	2	5	1	5	1	5	5	5	4	2	4	4	5	2	5	2	4	4	3	5	1	2	1	5	5	1	5	2	4	3	3	3	3	3	2	2	3	4	2	2	4
0	18	5	5	5	5	5	1	5	5	5	5	1	5	3	4	4	4	3	4	4	4	3	4	2	2	4	5	5	1	5	1	5	5	5	5	5	5	5	4	5	3	5	4	4	5	5	4	4	5
0	18	4	4	5	4	5	1	5	5	5	2	5	5	4	5	4	5	5	5	3	4	4	4	1	2	4	4	5	1	1	2	5	1	4	5	5	5	5	5	1	5	5	4	3	5	4	5	5	4
1	18	3	4	2	2	2	2	3	4	4	2	2	4	4	4	4	4	4	4	2	4	4	3	3	3	2	3	3	3	2	3	3	2	2	3	4	3	2	3	3	3	3	3	3	3	3	3	3	3
1	18	2	2	1	1	2	3	2	2	2	3	2	3	4	5	5	4	2	5	4	4	4	2	4	2	4	2	4	1	4	2	4	4	2	4	2	4	4	2	4	2	4	2	2	4	4	3	2	3
0	18	2	2	3	5	4	4	3	4	3	2	4	4	4	4	4	4	4	4	3	4	4	3	4	2	3	4	2	3	3	4	2	3	4	4	3	2	3	3	3	3	4	3	5	3	4	4	3	2
0	18	2	3	2	4	4	2	3	2	2	2	4	4	2	4	3	3	2	3	2	2	4	4	3	3	2	4	3	4	2	4	4	3	4	4	4	3	4	4	4	4	3	2	3	4	2	4	4	2
1	18	4	5	4	4	4	2	5	5	4	4	4	5	4	2	1	4	4	4	2	2	4	4	3	3	5	3	4	3	3	3	4	4	4	4	3	5	5	4	4	4	5	5	5	5	5	5	5	5
0	18	3	5	3	2	2	4	2	5	5	1	4	2	5	4	4	4	4	5	5	5	5	3	2	1	4	2	5	2	3	3	5	1	3	5	1	4	3	3	3	1	5	3	2	5	5	1	1	2
0	18	1	2	1	1	1	2	2	2	3	2	2	5	4	4	5	5	5	5	5	5	5	3	1	2	5	2	2	1	4	5	4	5	5	2	2	4	5	5	5	4	2	3	3	3	5	2	2	5
0	18	2	2	2	2	2	4	2	2	2	3	2	4	3	3	3	4	3	4	4	4	4	4	4	2	3	3	4	3	3	3	3	4	3	4	3	3	3	3	3	3	3	3	3	3	3	3	3	3
0	18	4	2	2	2	2	4	2	2	2	3	4	5	4	4	4	4	4	4	4	4	4	4	3	3	3	3	4	3	4	2	4	4	3	4	3	3	3	3	3	3	3	3	3	3	3	3	3	3
0	18	2	2	2	3	2	4	5	2	4	2	5	1	4	4	4	4	1	3	4	3	5	1	1	1	2	2	2	3	3	3	5	1	4	2	4	5	4	1	4	1	2	2	2	2	2	1	1	4
1	18	2	2	2	2	1	5	2	3	4	2	2	2	4	4	4	4	2	3	4	4	2	2	3	2	3	2	2	2	2	2	3	2	3	2	2	4	2	2	2	2	3	2	2	2	2	2	2	3
0	18	4	2	5	4	4	1	5	5	5	4	4	5	4	5	5	4	2	5	4	3	3	2	4	1	3	3	5	1	2	5	4	2	3	4	1	4	2	4	3	3	4	4	4	2	4	3	3	5
1	18	3	3	3	3	3	4	3	3	4	3	3	4	4	4	4	4	3	4	4	4	3	3	4	2	4	4	2	3	3	4	3	4	4	4	3	4	4	5	4	5	3	3	5	2	3	4	4	3
0	18	3	2	4	4	4	4	4	4	4	4	4	2	2	4	3	4	2	4	4	4	2	4	3	2	4	3	4	3	2	4	4	3	4	4	3	2	4	4	2	2	4	3	4	3	4	4	2	4
1	18	4	4	4	4	4	2	4	4	4	2	3	4	2	2	4	4	2	4	4	4	2	2	4	4	4	4	3	4	4	2	4	4	4	4	4	2	2	4	4	3	4	4	4	4	4	3	4	4
0	18	2	3	2	1	4	3	3	3	4	2	3	1	2	2	2	4	4	3	3	3	2	2	3	4	4	5	4	3	3	4	4	5	4	5	4	4	4	5	4	3	4	4	4	4	5	4	4	4
1	18	2	2	5	5	2	4	4	4	2	2	2	4	3	2	3	4	3	4	2	2	1	5	4	3	4	4	4	4	4	3	3	4	4	4	5	4	4	5	4	4	4	3	3	4	4	4	2	2
0	18	4	4	4	1	5	4	3	5	5	4	4	4	3	2	3	4	3	4	4	4	2	4	3	3	3	3	4	3	3	3	4	4	3	4	3	4	4	3	4	3	4	4	4	4	3	3	3	4
1	18	4	4	3	4	4	2	4	4	4	4	4	2	3	4	3	3	2	4	4	4	4	4	3	3	4	3	2	3	2	2	3	3	3	2	2	3	3	3	4	3	2	3	4	3	3	2	2	4
0	18	5	5	4	5	5	5	5	4	5	4	5	5	2	1	1	1	1	5	2	2	1	1	5	2	2	5	2	4	1	5	5	1	5	5	5	4	1	5	2	5	5	2	5	1	5	5	5	5
1	18	2	5	2	1	1	5	5	4	2	1	4	4	4	4	2	4	1	4	1	4	5	4	1	4	5	5	4	2	4	1	5	4	4	5	4	4	5	5	4	5	4	4	2	5	2	4	5	5
1	18	5	5	4	5	5	1	5	5	5	5	5	5	4	1	4	4	5	5	3	4	4	1	1	2	4	5	5	2	5	5	5	5	5	5	5	3	4	5	5	5	5	4	5	2	4	5	1	3
0	18	2	1	4	2	4	2	2	4	4	4	4	4	2	4	5	4	1	5	5	5	4	2	5	2	4	4	5	2	3	3	3	3	5	4	3	3	4	4	3	3	3	2	4	3	4	2	2	5
0	18	4	4	3	3	4	5	4	4	3	5	2	5	2	4	2	4	4	2	2	2	4	3	5	4	5	4	4	4	5	5	4	4	5	5	5	5	4	5	5	5	5	5	5	5	5	4	5	4
0	18	1	4	5	1	1	1	4	4	5	2	3	2	5	5	5	5	1	4	3	3	2	1	3	5	5	5	5	1	3	5	5	5	4	5	1	3	3	4	3	3	5	5	4	3	5	4	4	4
0	18	2	2	2	2	4	4	2	2	4	3	2	2	4	2	5	2	2	4	2	4	4	2	3	1	2	2	2	2	2	3	2	2	2	3	2	1	3	2	3	3	3	1	3	2	2	1	3	3
1	18	2	2	1	1	1	2	1	1	1	4	2	5	4	4	4	4	4	4	4	4	4	2	2	2	4	2	2	2	4	3	4	4	3	4	2	4	4	3	4	4	2	2	2	4	2	2	2	3
0	18	4	3	2	2	2	2	5	2	4	2	4	2	4	4	4	4	4	4	4	4	4	4	3	2	4	4	4	2	4	3	3	3	3	4	2	4	4	3	3	2	4	3	3	4	4	3	2	4
0	18	3	2	2	2	2	3	3	3	3	2	3	4	4	4	4	4	4	5	4	4	5	5	3	3	4	2	4	2	3	2	3	3	3	3	4	3	3	3	3	4	3	3	2	3	3	3	3	3
0	18	4	4	4	3	4	2	2	2	4	4	4	2	4	4	4	4	4	4	4	4	4	4	4	3	4	4	3	3	3	4	3	3	4	2	4	4	4	4	4	3	3	3	3	3	4	3	3	4
1	18	4	3	3	2	2	3	4	4	3	2	3	2	2	2	2	3	3	3	3	3	3	4	3	3	3	4	2	3	3	4	3	3	4	2	3	3	3	3	3	4	2	4	4	2	3	4	3	3
0	18	3	3	2	2	2	2	2	3	3	2	2	3	5	5	4	5	4	4	4	4	4	2	2	2	4	2	4	2	4	3	3	3	3	4	1	4	4	3	4	3	4	2	2	3	4	4	3	4
0	18	1	1	1	1	1	5	1	1	1	1	5	1	5	5	5	5	5	5	5	5	5	5	1	1	5	1	5	1	5	1	5	5	1	5	1	5	5	1	5	1	5	1	1	5	5	1	1	5
1	18	5	5	5	5	5	1	5	5	5	5	1	5	1	1	1	1	1	1	1	1	1	1	5	5	1	5	1	5	1	5	1	1	5	1	5	1	1	5	1	5	1	5	5	1	1	5	5	1
0	18	3	3	4	4	4	2	4	4	4	4	2	4	2	2	2	2	3	4	4	3	2	2	4	4	3	4	3	3	3	3	3	3	4	3	3	3	3	4	3	4	3	4	4	3	3	4	4	3
1	18	3	3	3	3	2	4	3	2	2	2	3	4	4	4	4	4	4	4	4	4	4	4	2	2	4	2	3	3	3	3	3	3	3	3	3	3	3	3	3	3	3	3	3	3	3	3	3	3
1	18	3	1	1	2	1	2	4	1	1	1	5	2	4	4	5	4	3	4	5	5	5	5	2	1	1	1	5	1	5	3	5	3	1	5	1	5	5	3	3	3	3	1	1	3	3	3	3	3
1	18	4	2	2	2	2	4	4	4	4	4	4	2	2	2	2	2	2	2	4	2	2	2	4	2	2	2	4	4	2	4	4	4	4	2	2	4	2	3	4	2	4	2	4	4	4	2	2	2
1	18	1	1	1	1	1	1	2	1	1	1	1	1	5	5	5	5	1	4	5	5	5	5	1	1	2	2	4	1	2	4	3	4	4	4	4	3	2	3	3	2	4	1	4	3	3	3	2	3
0	18	2	2	3	3	4	3	4	2	4	4	4	4	4	4	4	4	4	4	4	4	2	3	2	2	4	2	3	2	3	2	4	4	2	3	2	3	4	2	3	2	4	2	2	3	3	2	2	3
0	18	4	4	4	4	4	4	4	4	4	2	4	2	4	4	4	4	4	4	4	4	4	2	2	2	3	3	3	3	3	3	4	4	4	4	2	4	4	3	4	3	4	4	4	4	3	3	3	3
1	18	2	2	2	2	2	4	2	2	2	2	2	2	4	4	4	4	2	4	4	4	4	2	2	2	2	2	4	2	4	4	4	4	2	4	2	4	2	2	2	2	4	2	4	3	3	2	2	4
0	18	2	1	4	2	1	4	4	1	1	1	2	2	4	2	4	4	1	3	5	4	4	5	3	4	5	2	4	2	2	1	4	5	4	4	2	4	5	2	5	1	2	4	1	4	4	1	2	4
1	18	5	5	3	2	2	5	1	5	5	2	2	2	5	5	5	4	1	2	1	1	1	4	2	2	5	4	3	2	5	3	5	5	4	5	5	5	5	5	5	5	5	4	4	4	3	5	2	5
0	18	5	1	1	3	1	4	2	5	1	1	1	5	5	5	5	5	1	5	5	5	5	5	5	5	5	5	5	1	1	5	5	1	5	5	1	5	5	5	5	5	5	5	1	3	5	2	1	5
0	18	2	3	3	2	2	4	4	3	4	2	3	2	4	2	4	3	1	4	2	3	4	2	2	2	4	4	4	2	4	3	4	2	3	4	4	5	4	3	3	2	4	2	3	3	2	3	2	4
1	18	3	2	2	2	3	2	3	2	3	2	2	2	4	4	4	3	2	4	2	4	2	2	3	4	3	3	3	3	3	3	3	4	3	3	3	3	2	3	2	4	3	3	3	3	3	3	3	3
0	18	4	2	2	2	2	3	3	2	2	2	2	2	3	4	3	3	3	4	4	4	3	4	3	2	4	2	3	3	3	2	4	4	4	4	1	3	3	3	4	2	3	3	3	3	3	3	2	4
1	18	2	2	2	1	1	3	4	2	2	2	2	4	4	3	3	5	1	4	5	2	2	3	3	2	5	4	4	1	5	3	4	4	4	4	4	4	5	4	5	4	4	4	4	4	5	3	2	4
0	18	2	2	2	2	2	3	2	2	2	2	3	4	2	3	2	4	3	4	4	4	4	3	3	3	4	3	5	2	4	4	5	4	4	4	2	4	4	3	4	3	4	3	3	3	4	3	2	4
1	18	4	2	2	2	4	5	1	1	4	2	2	2	4	4	4	4	2	4	5	3	4	4	2	2	4	3	4	2	3	2	4	5	5	5	1	4	4	2	4	2	4	5	5	4	4	2	2	4
0	18	2	2	3	2	2	2	4	2	2	2	3	2	4	4	4	4	2	4	2	3	1	1	3	3	5	3	5	2	1	5	4	3	3	3	4	3	4	5	3	5	5	5	5	1	2	4	2	1
0	18	3	5	2	2	3	4	4	4	4	4	4	3	4	4	4	4	4	4	4	3	3	5	3	2	4	4	3	2	3	4	3	4	4	3	2	4	5	4	3	3	3	2	4	4	4	3	2	4
1	18	3	3	2	4	2	1	5	2	2	2	3	2	4	4	2	3	2	2	4	4	2	2	2	2	4	4	4	2	4	3	4	4	4	4	4	4	4	4	4	4	4	4	4	4	2	4	4	4
0	18	5	5	5	1	1	5	5	5	5	4	5	5	5	5	2	5	1	1	1	1	1	1	5	1	5	5	5	1	3	3	1	5	5	5	5	3	5	5	5	1	5	5	5	3	5	5	5	5
1	18	4	2	1	1	2	2	4	2	2	2	2	2	4	5	4	4	2	5	4	5	4	5	1	2	4	2	2	2	2	1	5	2	1	1	2	4	4	2	4	4	2	1	2	2	2	2	2	2
0	18	1	1	3	1	2	1	1	3	1	1	5	4	3	4	5	5	2	2	4	4	2	4	3	2	2	4	1	2	2	4	2	4	4	2	2	3	2	4	4	4	2	2	2	2	3	2	3	4
1	18	4	4	3	2	3	4	3	3	2	2	3	3	4	4	4	3	3	4	4	4	3	4	3	2	4	2	4	3	2	2	3	3	4	4	4	3	3	4	3	3	4	3	4	2	3	3	3	3
0	18	4	3	1	2	2	3	5	2	1	2	2	3	5	5	4	3	2	5	5	5	5	4	2	1	2	1	5	1	1	1	2	2	2	2	1	3	3	2	3	5	2	3	2	1	1	1	1	2
0	18	4	4	4	2	4	4	4	4	4	4	2	3	4	4	2	2	2	4	2	3	4	2	3	3	4	3	4	3	3	3	4	4	3	4	4	4	4	3	4	4	4	4	3	4	3	4	4	3
0	18	3	1	4	1	3	5	5	2	4	3	4	2	4	4	4	2	2	5	4	4	2	5	3	2	4	3	3	3	4	3	3	4	4	4	3	3	4	3	3	3	3	3	3	3	3	3	3	3
1	18	2	2	1	1	2	2	4	4	4	2	4	4	2	4	4	4	2	4	4	4	4	4	2	4	4	4	3	3	3	3	4	3	4	4	4	4	4	4	4	4	4	3	3	4	3	4	4	3
1	18	3	4	3	2	3	3	4	4	4	2	4	4	4	4	4	4	2	4	4	4	5	4	3	3	4	3	3	2	3	2	4	3	3	3	2	4	4	3	4	3	3	3	2	3	4	3	2	4
0	18	2	2	2	4	4	4	4	1	5	5	2	2	4	2	2	2	2	4	1	3	1	1	4	2	4	3	4	2	4	4	2	3	4	4	4	3	3	4	4	2	4	3	4	4	4	4	2	4
1	18	4	3	4	4	4	3	4	4	4	4	4	4	3	2	2	2	2	4	2	4	4	2	3	4	4	4	5	2	4	2	4	4	3	4	4	4	4	4	4	4	5	4	4	3	3	4	4	3
1	18	4	4	3	4	4	4	4	4	4	4	5	4	3	3	2	4	3	4	3	3	4	4	4	4	3	4	4	3	4	3	4	3	4	4	4	4	4	4	4	4	4	4	3	4	4	4	4	4
0	18	2	2	2	2	2	2	4	2	3	4	3	2	4	4	3	3	2	4	4	4	3	2	3	3	4	4	3	3	3	3	3	3	4	4	2	4	4	3	4	2	3	3	3	3	3	3	3	3
0	18	4	3	4	2	2	5	3	3	4	2	3	4	4	2	2	3	2	3	2	2	2	4	3	4	3	4	3	4	3	4	3	2	3	4	3	3	3	4	3	4	3	3	3	3	3	4	4	3
1	18	2	4	4	2	2	2	2	4	4	2	3	4	4	5	5	5	5	5	5	5	4	5	2	3	5	3	4	3	4	4	4	4	3	4	4	5	4	4	5	5	4	3	4	5	3	3	3	4
1	18	2	3	2	1	4	1	1	2	3	2	2	2	4	4	4	5	1	5	2	1	3	4	3	2	4	4	3	4	1	4	5	1	5	3	4	4	1	5	4	5	3	2	5	3	5	4	2	4
0	18	2	2	2	4	2	4	4	2	3	4	4	3	4	4	4	4	4	4	4	4	4	4	3	3	4	3	4	3	4	3	3	4	3	4	4	4	4	3	4	3	4	3	3	4	4	3	3	4
0	18	1	1	1	1	1	5	1	1	1	1	5	1	5	5	5	1	1	1	1	5	5	5	3	5	5	4	5	1	5	1	5	5	1	5	1	5	5	2	4	2	4	1	1	5	5	1	5	5
0	18	4	4	4	4	4	2	4	4	4	4	3	4	2	2	2	2	3	4	2	3	2	2	4	4	5	4	4	3	4	3	4	5	4	5	4	4	4	4	4	3	5	5	5	3	5	4	3	5
0	18	4	5	5	1	2	4	3	4	4	4	4	4	4	4	2	4	4	4	2	5	2	5	3	3	5	5	5	4	4	4	4	4	4	4	5	3	4	4	4	3	4	5	2	3	3	3	4	3
0	18	1	4	1	1	2	5	3	3	2	4	4	2	2	5	5	5	4	5	4	2	2	2	2	2	2	2	4	2	4	4	4	3	3	3	4	4	3	3	4	3	3	3	3	4	4	4	3	4
0	18	4	4	2	2	4	2	2	4	4	4	3	1	4	2	4	5	4	5	5	5	5	4	2	2	4	2	4	3	3	4	4	2	5	5	2	4	4	2	4	2	4	5	5	4	3	4	4	4
0	18	2	2	2	2	2	4	4	2	2	2	4	2	5	5	5	4	4	4	4	4	4	4	2	2	4	2	4	2	2	4	2	2	2	4	2	1	2	2	2	2	4	2	4	2	2	2	2	2
1	18	4	4	5	5	5	5	2	5	5	5	4	5	2	4	2	2	2	3	2	2	2	1	4	4	2	4	3	4	2	4	4	2	4	3	4	4	4	4	4	4	4	4	4	3	3	5	5	4
0	18	2	2	2	2	2	4	2	2	2	2	2	2	4	4	4	4	4	4	4	4	4	4	2	2	4	2	4	3	2	3	4	4	3	4	3	4	4	3	4	4	4	3	2	4	4	3	2	4
0	18	3	3	3	2	2	4	4	3	2	2	3	4	4	4	4	4	3	4	4	4	3	4	2	2	4	2	2	2	3	2	3	3	3	3	3	4	4	2	4	3	3	3	2	4	3	3	2	3
0	18	1	4	1	1	1	2	4	4	2	2	2	4	5	5	5	5	2	5	5	5	5	5	1	1	2	2	2	4	2	4	4	2	4	4	1	4	4	2	4	2	4	2	2	2	2	1	1	4
1	18	4	4	4	2	4	2	3	4	4	4	4	4	4	4	4	4	5	5	4	4	4	5	3	3	2	3	4	3	2	4	4	3	4	4	4	3	2	3	5	3	4	4	3	3	3	3	2	4
0	18	2	2	3	2	2	4	4	2	2	2	2	2	4	4	4	4	2	4	4	4	4	4	3	2	4	2	4	2	4	4	4	4	2	4	2	4	4	2	4	2	4	2	2	4	4	2	2	4
0	18	1	5	2	1	1	4	3	3	3	3	3	3	3	3	3	3	2	3	4	4	4	3	2	4	3	2	3	2	2	4	2	2	3	3	3	3	2	3	3	3	3	3	4	3	2	3	2	3
0	18	3	2	4	2	2	2	2	2	2	2	2	2	3	4	4	4	4	4	4	4	4	3	4	4	2	3	2	3	3	4	3	2	4	3	3	3	2	3	2	4	3	4	4	3	3	3	4	3
0	18	3	2	2	2	4	3	3	2	2	2	2	2	4	4	4	4	2	4	4	3	4	3	3	2	4	2	3	2	2	3	3	2	2	2	2	2	3	4	3	5	2	3	3	2	4	3	3	4
1	18	4	5	3	2	5	5	3	5	5	4	5	2	2	2	2	5	4	5	5	4	5	5	2	1	5	3	4	2	4	2	4	4	3	3	2	4	4	4	4	4	4	2	3	4	4	4	2	5
1	18	3	4	3	4	4	4	4	4	4	3	4	3	2	2	3	4	3	4	4	4	4	4	3	3	3	3	4	2	4	4	4	4	3	4	3	4	4	3	4	3	4	3	3	4	4	3	3	4
0	18	2	2	2	2	2	3	4	2	2	2	4	2	4	4	4	4	3	4	4	4	4	4	2	3	4	3	4	2	3	4	4	3	4	3	3	4	4	4	4	2	4	4	4	3	3	3	3	3
0	18	3	2	3	4	3	4	4	2	3	4	4	2	4	2	4	3	3	4	4	4	3	4	3	4	3	4	3	4	2	4	3	2	4	4	4	5	4	4	4	3	3	4	4	4	3	4	4	4
0	18	5	4	4	4	5	2	2	4	5	3	3	4	3	1	3	3	3	4	4	4	4	3	4	2	3	4	4	2	3	5	4	3	3	5	4	3	3	4	4	4	4	5	5	3	4	5	5	4
1	18	3	4	3	3	4	3	2	3	4	5	2	3	4	3	2	4	3	4	2	4	4	2	3	3	3	4	2	3	1	5	4	4	5	3	5	4	4	4	3	5	3	5	5	4	3	4	3	3
0	18	5	2	5	5	5	4	3	4	5	5	5	5	4	1	1	1	5	5	4	4	1	1	4	2	4	5	5	2	3	3	5	4	5	5	5	5	5	5	1	3	5	4	3	4	5	4	3	5
0	18	3	3	4	2	2	4	4	2	4	2	3	3	3	4	2	3	3	4	3	4	3	3	3	3	3	4	3	3	3	4	4	3	2	4	4	4	4	4	4	4	4	3	3	4	4	4	4	4
0	18	4	3	4	3	2	3	3	2	4	3	3	4	4	4	4	4	4	4	4	4	4	3	2	2	4	2	3	2	3	4	3	4	4	4	3	2	3	2	3	3	3	3	4	3	2	3	3	3
0	18	2	2	3	2	2	3	4	3	5	4	4	4	4	2	2	4	4	4	4	4	3	4	2	3	4	3	4	2	3	2	5	3	3	3	3	4	4	3	3	3	4	4	3	3	3	3	3	4
0	18	2	2	2	2	2	3	5	2	3	4	2	2	4	2	4	4	1	5	3	4	4	4	3	2	3	2	4	1	3	3	4	2	3	4	2	3	3	3	3	3	4	2	2	4	3	3	3	3
1	18	3	3	2	2	2	3	4	3	4	2	4	2	4	4	4	4	4	4	4	4	4	4	2	2	4	2	3	2	4	3	4	4	3	4	2	4	4	2	4	2	4	2	2	3	3	2	2	4
0	18	2	2	2	2	2	2	2	2	4	4	4	2	4	4	4	4	4	4	4	4	4	4	4	3	4	2	3	2	4	2	4	4	3	3	3	3	4	3	4	3	3	3	2	3	4	3	2	4
0	18	2	4	5	4	2	4	5	2	4	2	4	2	4	4	4	5	2	5	5	5	4	5	3	2	3	4	3	1	2	5	5	1	4	5	4	5	5	5	4	3	4	4	5	4	4	4	3	4
0	18	2	1	3	2	2	2	5	2	3	2	3	2	3	2	3	1	2	3	4	4	2	1	2	2	3	4	3	4	3	5	3	2	4	3	3	4	3	4	4	3	5	2	3	3	2	4	3	3
0	18	4	4	4	2	4	1	3	4	2	2	4	2	4	4	2	4	4	3	2	4	4	2	4	3	4	4	4	3	3	5	4	2	4	4	4	4	4	4	4	4	4	4	4	3	4	4	3	4
0	18	2	2	5	2	2	4	4	4	4	2	1	2	2	4	2	4	1	2	2	2	2	4	3	2	2	4	2	3	3	4	3	3	5	3	2	3	3	3	2	3	3	3	4	2	4	2	2	4
0	18	2	3	2	2	2	4	4	2	3	3	4	3	4	4	4	4	2	2	3	4	3	5	3	4	4	3	4	3	4	3	4	5	3	4	3	5	5	4	5	4	5	4	3	4	4	4	4	5
1	18	3	4	4	4	4	2	5	5	5	3	2	3	2	2	3	2	3	2	2	2	1	2	4	3	5	4	5	4	3	3	2	3	3	3	3	3	3	3	3	5	5	5	3	3	3	3	3	3
0	18	4	4	5	4	4	2	5	4	5	4	2	4	2	2	2	3	1	4	3	4	2	3	2	3	3	3	4	3	3	4	4	3	4	3	4	3	3	3	3	4	3	3	4	2	3	3	3	4
1	18	5	3	5	3	5	3	5	4	3	1	5	5	4	4	3	4	3	4	2	2	1	2	2	5	5	5	4	3	3	2	5	3	3	4	4	5	5	5	5	4	5	4	2	4	3	5	4	3
0	18	2	2	2	2	2	3	4	2	2	2	2	2	4	4	4	4	3	4	4	4	4	4	3	3	4	2	4	3	4	3	4	3	3	4	2	4	4	2	4	2	4	2	2	4	3	2	2	3
0	18	2	2	1	1	3	1	5	2	2	2	1	2	4	4	4	4	1	4	4	4	5	5	2	2	2	2	2	2	1	2	3	2	1	4	3	3	2	3	2	3	3	5	2	1	1	2	2	3
0	18	2	2	2	2	2	3	3	2	4	2	3	3	4	4	4	4	2	4	4	4	4	3	3	2	4	2	4	3	4	3	4	4	4	4	2	4	4	3	4	3	4	3	3	4	4	2	2	4
0	18	2	4	1	2	2	2	2	4	4	2	4	2	4	2	4	4	1	2	5	5	5	5	1	1	2	1	1	1	2	1	2	2	4	5	1	5	5	1	2	2	2	2	2	2	2	4	1	1
0	18	4	2	3	3	3	5	3	2	4	4	4	2	2	2	2	2	1	2	2	1	4	2	3	2	3	2	4	3	2	3	3	3	3	4	3	4	4	3	4	4	4	2	3	3	3	2	3	4
1	18	2	2	2	2	2	2	2	2	3	2	2	2	4	4	4	4	2	4	4	4	3	3	2	3	4	2	3	3	4	2	4	4	3	4	2	4	4	2	4	4	4	3	3	4	4	3	2	4
1	18	3	1	1	1	1	2	3	1	4	1	3	1	4	3	5	4	3	3	4	3	4	5	3	2	3	2	2	2	2	2	3	2	2	3	1	3	2	1	2	2	3	1	2	3	2	2	1	2
1	18	2	2	4	2	4	2	5	2	2	2	4	4	4	2	4	5	5	5	5	5	5	5	1	2	5	3	5	1	5	1	5	5	3	5	1	5	5	5	5	5	5	3	3	3	4	2	1	5
0	18	2	2	3	2	2	2	2	4	4	2	2	2	2	3	4	2	2	4	4	4	2	4	3	3	3	3	3	3	4	3	4	4	3	3	3	3	3	2	3	3	4	4	3	4	3	3	2	3
1	18	4	4	4	4	4	5	2	4	4	3	5	2	2	2	2	2	2	4	4	3	2	2	4	3	3	4	4	3	3	4	4	4	5	4	3	2	3	5	2	4	4	3	4	4	4	3	5	4
1	18	3	3	2	3	2	2	5	3	4	2	3	3	4	4	4	4	3	4	4	4	4	4	3	2	3	2	4	2	3	3	3	3	3	3	3	3	3	3	3	3	3	3	3	3	3	3	3	3
0	18	1	2	1	1	2	2	3	4	2	4	2	2	5	5	5	5	4	3	4	2	4	2	3	2	2	3	1	3	4	3	4	3	5	2	1	4	3	1	3	1	2	4	2	3	3	2	1	3
0	18	4	4	3	4	5	1	4	4	4	4	4	4	3	3	2	3	3	4	4	4	3	2	3	4	3	4	5	3	2	4	4	4	4	4	2	4	4	2	3	2	4	4	3	3	3	3	3	4
0	18	4	2	2	2	2	4	2	2	2	4	4	2	4	4	4	4	4	4	5	4	2	2	3	3	3	4	4	2	3	3	3	3	4	3	2	3	3	4	3	3	3	3	3	2	3	3	3	3
1	18	4	5	4	4	3	5	5	2	3	3	4	4	1	3	1	3	2	3	1	4	1	1	5	5	4	5	3	2	3	4	4	3	4	3	4	4	4	4	4	4	3	5	3	2	2	5	4	3
0	18	5	4	4	2	4	2	4	4	5	4	2	5	1	1	1	2	5	5	2	1	1	5	4	3	4	5	5	4	4	5	5	5	5	5	5	5	5	5	5	4	5	5	5	5	5	4	3	5
1	18	5	4	3	1	1	5	1	5	1	5	5	5	1	5	1	5	5	5	5	4	4	5	1	5	5	5	5	2	5	1	5	5	1	5	2	5	5	5	5	2	5	1	1	5	4	1	2	4
0	18	2	2	4	2	3	3	2	3	4	3	2	2	2	2	3	2	2	2	2	3	2	3	3	3	2	3	2	3	2	3	2	2	4	2	3	3	3	3	2	3	2	3	3	2	2	3	3	2
1	18	2	2	1	1	2	2	1	3	4	1	5	2	3	3	3	5	5	2	1	5	5	2	3	2	5	1	5	4	4	4	5	5	3	5	3	5	5	4	5	3	5	2	4	5	5	5	2	5
0	18	2	3	3	2	3	4	4	2	4	3	4	2	4	4	5	4	2	4	5	4	4	2	3	2	4	3	3	2	4	4	4	3	3	3	2	3	4	3	3	2	3	2	2	3	3	4	2	3
0	18	2	2	1	1	1	2	3	2	4	3	3	3	5	5	5	4	4	4	5	5	2	2	1	1	3	1	2	1	1	1	2	2	1	3	2	2	2	1	2	1	3	1	1	2	2	1	1	2
1	18	5	5	5	5	5	1	5	5	5	5	1	2	5	1	1	1	1	2	4	2	1	1	5	5	5	5	5	2	4	3	5	5	5	5	5	5	5	5	5	5	5	5	5	5	5	4	4	5
0	18	2	4	3	2	4	4	4	4	4	4	4	4	4	4	2	2	4	4	2	4	2	2	3	2	4	2	4	2	2	2	4	4	4	4	3	4	4	2	4	4	4	4	2	4	2	2	2	4
0	18	2	2	2	2	2	2	3	4	4	2	3	4	4	4	3	2	4	4	4	2	3	4	3	4	5	4	4	2	2	3	4	4	4	4	4	4	5	4	4	4	4	4	3	4	4	3	4	4
1	18	4	4	4	2	4	4	4	4	4	4	4	4	4	4	4	4	2	4	4	4	4	4	1	1	4	2	3	3	4	3	4	5	4	4	2	3	3	2	3	2	3	3	2	3	4	3	2	3
1	18	4	2	2	2	2	4	2	2	2	2	3	1	5	5	5	4	4	4	5	5	4	4	3	2	4	2	2	2	3	3	4	4	3	3	2	4	4	3	4	2	4	2	3	4	3	2	2	4
0	18	2	2	2	3	4	4	3	2	4	4	3	2	4	4	4	4	4	3	5	4	4	4	2	2	5	3	2	2	3	2	3	4	3	4	2	5	5	3	2	2	3	3	3	2	3	2	3	3
0	18	2	2	2	2	2	2	4	2	4	2	4	2	2	2	4	4	2	4	4	4	2	2	2	2	2	2	2	2	2	5	2	4	4	2	2	2	2	2	4	3	4	4	3	2	4	2	2	4
1	18	2	2	2	2	2	2	2	2	2	2	2	2	4	4	4	4	2	4	4	4	4	4	3	3	3	3	2	4	2	4	2	3	3	3	3	3	3	3	3	3	3	3	3	3	3	3	3	3
0	18	3	2	1	1	2	4	1	2	2	2	3	2	5	5	4	4	3	5	5	5	5	3	2	2	3	2	3	1	3	1	4	4	2	3	2	3	3	2	4	2	3	2	2	4	3	2	2	4
1	18	4	1	2	3	2	4	2	4	2	2	2	2	4	4	4	4	2	4	4	5	2	5	3	2	5	3	5	1	5	2	5	5	2	5	2	4	4	4	4	3	4	3	3	4	4	4	3	4
1	18	3	4	2	4	4	5	4	4	4	4	4	2	4	4	4	4	1	2	3	4	2	1	4	2	3	3	3	2	2	2	3	2	3	2	2	3	4	2	2	2	3	4	3	2	3	3	2	3
1	18	3	2	2	4	3	1	2	2	5	2	5	2	4	2	5	3	1	5	4	5	2	3	2	2	2	2	2	3	4	3	4	4	3	3	1	2	2	2	1	3	3	2	4	2	4	2	2	2
0	18	2	4	4	2	5	4	5	4	4	4	4	4	4	2	2	2	4	4	4	4	2	4	4	3	4	2	5	4	4	4	4	5	4	4	4	4	4	4	5	4	4	3	5	4	4	4	4	4
1	18	3	4	1	2	2	3	3	4	3	2	2	2	4	4	4	5	2	4	3	5	3	3	3	1	3	1	3	1	2	3	3	3	4	3	1	3	3	3	3	2	3	3	3	2	3	3	2	3
1	18	4	5	5	5	5	5	4	3	5	2	4	4	4	2	1	4	1	4	2	5	1	1	4	5	4	5	5	3	3	5	5	5	5	4	3	4	5	5	3	4	4	5	5	4	4	5	4	5
1	18	2	1	1	1	1	2	1	1	4	4	2	4	4	2	2	4	1	5	5	2	4	2	4	2	2	1	1	2	2	4	2	3	4	2	3	2	1	3	2	2	4	4	4	3	3	3	2	3
0	18	4	4	3	3	4	3	5	3	4	4	4	2	3	3	3	3	2	4	3	3	3	3	3	3	4	4	4	4	3	3	3	4	4	4	3	3	4	3	4	3	4	3	4	3	4	3	3	4
1	18	3	2	2	3	3	3	4	2	4	3	2	2	3	4	4	4	2	4	4	3	2	2	4	3	3	3	4	3	2	3	4	4	4	4	3	3	3	4	4	3	4	4	4	3	4	4	3	3
0	18	3	2	2	2	2	3	3	2	2	2	3	4	4	4	4	4	2	4	4	4	2	3	3	2	3	3	4	2	4	3	4	3	4	4	2	3	3	3	3	4	4	3	3	3	4	3	2	4
1	18	2	2	3	2	2	4	1	4	4	1	2	5	4	2	4	4	1	5	5	3	3	4	4	4	4	4	4	4	4	4	5	5	4	4	4	5	5	5	3	4	4	5	4	4	4	4	4	3
1	18	4	3	4	2	4	2	2	4	4	4	4	4	2	4	4	4	4	4	4	4	4	4	2	4	4	4	4	2	4	4	4	4	4	4	4	5	5	4	5	4	5	3	4	4	5	5	5	1
1	18	3	2	2	2	2	2	3	2	2	2	4	2	4	4	4	2	3	4	4	4	4	4	4	4	2	4	4	2	3	3	4	4	2	4	2	4	4	2	4	2	4	3	3	3	3	2	2	4
0	18	2	2	3	2	2	3	3	2	4	3	3	4	4	4	4	4	2	4	4	4	3	3	3	4	3	4	5	4	5	3	3	4	4	5	4	4	4	4	3	4	5	3	3	4	4	4	3	3
1	18	5	3	2	2	2	4	2	2	2	2	4	2	4	4	4	4	4	4	4	4	4	4	3	3	3	3	3	3	3	3	3	3	3	3	3	3	3	3	3	3	3	3	3	3	3	3	3	3
0	18	5	5	5	5	5	5	5	5	5	5	5	5	1	4	4	1	2	5	4	4	5	5	1	1	5	5	5	1	5	1	5	5	5	5	5	5	5	5	5	5	5	5	5	5	5	5	5	5
0	18	3	4	4	2	4	4	4	4	4	2	5	4	2	4	4	4	2	4	4	4	5	1	1	1	3	4	2	2	3	2	5	2	2	2	2	5	4	2	4	3	2	4	2	2	3	3	3	2
1	18	2	2	2	2	2	2	5	2	2	2	2	2	4	4	4	4	2	4	5	5	2	2	2	2	4	4	3	2	4	2	4	4	4	3	2	4	4	2	4	2	3	2	2	3	4	2	3	4
1	18	4	4	2	2	4	4	4	4	4	2	2	3	4	4	4	4	4	4	3	4	4	4	2	2	4	2	4	2	4	2	4	3	3	3	3	3	3	3	3	3	3	3	3	3	4	4	3	3
0	18	5	4	3	1	4	3	4	5	4	2	5	3	3	4	3	3	2	4	2	2	3	4	4	4	5	4	5	4	4	4	5	4	4	5	4	5	5	4	4	3	5	2	3	4	5	5	3	4
0	18	2	2	3	1	2	4	4	3	4	2	4	4	4	2	2	4	1	4	4	4	2	3	3	2	4	2	3	4	2	4	4	2	4	3	2	4	4	2	4	4	3	4	4	2	4	3	2	3
1	18	2	2	2	2	2	4	2	2	4	2	3	2	2	2	3	2	2	4	2	3	2	2	3	2	4	2	3	2	3	3	3	2	4	3	2	3	3	2	3	2	4	4	3	3	3	2	2	5
0	18	4	4	3	2	4	5	4	5	4	3	3	4	4	4	4	5	4	4	4	4	3	3	2	2	4	4	5	3	2	5	5	2	4	5	3	5	5	4	5	4	5	4	4	5	5	4	3	4
0	18	2	2	3	3	2	3	2	2	4	2	3	2	4	4	2	4	2	4	3	4	3	4	3	3	4	3	4	3	2	3	4	3	3	3	2	4	4	3	4	4	3	3	3	4	3	3	2	4
0	18	2	2	3	3	2	4	2	3	3	2	3	2	2	2	3	3	2	3	4	4	3	2	3	3	4	4	3	3	4	3	5	5	3	3	3	4	4	4	4	3	3	4	3	4	4	3	4	4
0	18	3	3	2	2	4	3	2	3	3	3	3	3	4	4	4	4	4	4	4	5	4	5	2	2	4	4	3	2	2	3	4	3	2	3	3	4	5	3	4	3	3	3	2	4	3	3	2	3
0	18	1	1	1	1	1	4	1	1	5	1	5	1	5	5	5	5	5	5	5	5	5	5	2	1	4	2	3	1	3	1	4	5	1	5	1	5	5	1	5	1	5	2	2	2	2	1	2	3
0	18	2	1	1	1	1	4	2	2	3	3	2	1	5	5	5	5	5	5	5	5	3	4	2	2	4	2	3	1	2	1	3	4	3	3	4	4	4	3	4	2	4	3	1	5	3	2	2	4
0	18	3	4	2	3	3	4	4	4	4	2	4	4	4	4	4	4	2	4	4	4	2	2	2	2	2	2	3	2	3	4	4	3	2	3	3	4	4	3	3	2	3	2	2	4	3	3	3	3
1	18	3	3	3	3	3	3	3	3	3	3	3	3	3	3	3	3	3	3	3	4	4	3	2	3	3	2	4	2	3	3	4	3	3	3	4	4	2	2	3	2	4	3	2	4	3	2	2	3
0	18	2	2	2	2	4	2	2	4	4	3	4	2	4	4	3	5	4	5	4	4	4	4	4	3	4	3	3	2	4	4	4	4	4	4	2	4	4	4	4	4	4	4	4	4	4	3	3	4
0	18	1	1	2	1	1	2	3	3	2	1	1	1	5	5	5	5	2	4	5	5	5	5	1	1	5	1	2	1	5	1	3	5	1	3	3	2	5	1	2	1	3	1	1	3	2	1	1	2
0	18	4	4	4	2	3	2	4	4	4	4	4	4	2	4	4	4	2	4	4	4	4	2	4	2	3	3	2	2	4	3	4	3	4	3	3	3	2	3	3	4	2	4	3	2	2	4	3	3
0	18	4	4	4	2	2	2	4	2	4	2	4	3	4	4	4	4	3	4	4	4	3	4	2	2	4	3	3	3	3	3	3	3	3	3	3	3	3	3	3	3	3	3	3	3	3	3	3	3
1	18	4	4	4	2	4	5	4	4	5	4	4	2	4	4	2	4	2	4	3	4	2	2	4	3	3	4	3	2	3	3	4	2	5	2	4	4	3	2	3	3	3	4	4	2	3	3	3	3
1	18	4	4	4	4	4	4	2	4	4	4	4	4	4	4	4	4	2	4	3	4	2	2	2	2	4	4	4	2	2	2	4	2	4	4	4	4	4	4	4	4	4	3	3	4	3	3	3	4
0	18	1	1	1	1	2	4	2	2	2	2	2	1	4	5	5	5	5	5	5	5	5	5	1	1	3	1	3	1	3	1	3	3	1	3	2	3	3	1	3	2	3	2	2	3	3	2	1	3
0	18	4	4	4	3	2	4	2	2	4	4	4	4	4	4	2	4	3	3	2	2	2	4	4	2	4	4	4	2	4	4	5	4	4	5	3	4	4	5	5	4	5	3	3	4	5	3	3	5
0	18	2	1	2	1	3	2	2	4	4	2	4	1	5	4	4	4	2	4	5	5	3	2	1	1	2	1	1	1	2	3	3	2	4	1	1	2	2	1	4	1	1	4	4	1	1	3	1	2
0	18	2	3	2	2	2	2	3	3	4	2	2	4	4	4	4	4	4	4	3	4	4	3	3	3	3	3	4	3	4	3	4	4	4	4	3	3	3	3	3	4	4	3	2	3	3	2	3	3
0	18	3	3	3	3	3	3	3	3	2	5	4	4	2	2	2	2	4	4	1	2	1	2	5	5	5	5	4	2	5	5	5	3	4	5	1	5	5	4	2	4	5	5	4	3	3	2	2	4
0	18	1	1	1	1	1	2	4	3	4	2	2	2	5	5	5	5	5	5	5	5	5	3	1	1	5	3	5	1	2	3	5	5	3	5	1	5	5	3	3	1	5	3	3	5	3	3	1	5
0	18	4	4	3	2	2	2	4	3	4	4	4	4	4	4	4	4	4	4	4	4	4	4	2	2	4	2	1	2	5	2	4	4	2	1	5	4	4	3	4	2	1	4	2	1	1	2	4	2
1	18	4	2	2	4	4	3	3	4	4	4	1	5	4	1	1	5	4	4	2	2	2	4	4	2	3	2	4	4	3	4	2	4	4	4	2	4	1	4	2	3	3	4	2	2	2	2	2	2
1	18	2	2	2	4	2	2	3	2	4	2	3	1	4	4	5	4	1	3	4	4	4	5	3	2	4	2	5	2	3	2	3	3	2	4	2	4	4	2	4	2	3	2	2	4	3	2	3	4
0	18	4	2	3	4	3	4	4	4	5	4	4	3	4	4	2	3	2	4	5	2	2	4	4	3	3	4	3	4	3	4	2	2	4	4	4	4	4	4	4	4	4	4	4	2	4	4	4	3
0	18	3	4	2	2	4	4	4	4	3	2	2	2	4	4	2	4	4	4	4	4	4	2	2	2	4	3	4	3	3	2	4	4	4	5	1	4	4	3	4	3	4	4	3	4	4	4	2	4
1	18	4	4	4	5	4	2	2	4	4	4	2	4	2	2	5	2	1	3	2	5	1	1	3	3	3	4	4	3	3	2	4	2	3	4	3	5	5	2	3	5	4	5	4	2	2	2	4	2
0	18	2	5	1	1	2	4	4	4	4	5	4	2	4	4	5	5	4	4	4	4	4	5	3	3	4	2	3	2	2	3	4	3	4	3	3	4	4	2	4	4	3	4	3	4	4	3	2	4
0	18	1	3	1	1	1	1	2	3	2	2	2	5	4	4	4	5	2	4	4	4	4	5	2	1	4	2	2	2	4	3	4	4	2	3	2	4	4	2	3	2	4	2	2	4	4	2	2	4
0	18	1	1	1	1	1	2	1	1	1	1	1	2	5	5	5	5	5	5	5	5	5	5	2	1	1	1	2	1	1	1	2	2	1	2	1	2	2	1	2	1	2	1	4	2	2	1	1	2
0	18	3	3	2	4	4	3	3	3	3	3	4	4	4	4	4	4	4	4	4	4	4	2	3	3	4	4	4	3	3	4	4	4	4	4	3	4	4	4	4	4	4	4	4	4	4	4	4	4
0	18	2	2	2	2	2	3	3	2	2	2	3	4	4	4	4	4	4	4	3	4	4	4	4	2	4	5	3	3	3	5	4	4	4	4	2	4	4	4	4	4	4	4	3	4	4	4	4	4
1	18	5	2	2	2	2	4	4	3	2	2	2	4	4	4	4	4	2	4	4	5	4	2	2	2	4	3	3	1	3	2	4	2	2	3	2	4	4	2	4	2	3	3	2	4	4	2	2	4
0	18	5	5	5	3	5	3	5	5	5	5	5	5	5	5	4	2	2	4	2	2	2	3	1	2	5	4	5	3	3	2	4	4	3	5	3	4	4	3	5	3	5	2	2	4	4	3	2	4
0	18	2	3	2	2	4	3	4	4	4	2	4	2	3	1	3	3	1	4	2	4	3	4	2	3	5	2	3	2	3	2	4	3	4	2	1	4	4	3	3	4	3	4	1	3	3	3	2	4
1	18	3	3	2	2	1	2	2	2	2	2	3	4	4	4	4	4	2	3	2	4	4	5	2	4	4	3	4	1	4	3	3	4	2	5	3	4	4	4	4	3	5	3	3	4	4	4	4	3
0	18	1	1	3	3	1	5	1	1	1	1	3	1	5	5	5	5	1	5	5	5	5	5	1	1	2	1	3	1	2	3	5	2	3	5	4	5	5	1	2	1	5	2	1	2	2	1	1	2
0	18	3	2	4	2	2	4	2	2	3	2	2	3	3	4	2	4	3	4	2	3	4	3	2	4	4	2	4	2	4	2	4	2	3	4	3	4	3	3	3	3	4	2	3	3	3	2	3	4
0	18	4	3	2	2	2	2	3	4	4	2	2	4	3	2	4	3	4	4	4	4	2	2	4	2	5	3	3	2	2	4	2	2	4	5	2	4	4	4	4	2	4	4	4	4	4	5	2	4
1	18	3	2	2	2	2	2	4	4	3	3	3	2	4	4	4	4	2	4	4	4	3	4	2	2	3	2	3	3	2	2	2	2	3	4	2	2	2	3	2	3	3	3	4	2	2	3	3	2
0	18	2	2	3	1	4	2	1	2	2	4	3	5	4	4	2	4	1	3	1	4	2	4	4	2	5	4	4	3	4	2	4	5	5	4	5	4	5	3	3	2	4	3	2	5	5	2	2	4
0	18	4	2	4	2	2	2	5	2	2	2	4	4	4	4	4	4	4	4	4	4	2	2	3	2	4	2	3	2	4	3	3	4	4	4	2	3	4	2	3	2	4	2	3	4	3	2	2	3
0	18	2	2	2	2	2	3	2	2	2	2	3	3	4	4	4	3	2	4	4	4	4	4	2	2	3	2	3	2	4	2	2	3	3	3	2	3	3	2	3	3	3	1	2	3	3	2	2	3
1	18	2	2	2	2	2	2	3	2	4	2	1	2	4	4	4	4	1	4	4	4	2	1	2	2	2	3	4	2	4	1	4	5	3	4	1	4	4	3	4	2	4	3	2	1	3	3	3	3
1	18	5	5	3	5	5	5	4	5	4	4	4	5	1	1	1	1	1	2	1	1	1	2	4	5	5	4	5	1	5	4	5	5	4	5	5	5	4	4	5	5	5	5	5	5	5	5	5	5
1	18	4	4	5	4	2	5	4	5	4	5	4	5	4	2	2	2	4	4	2	3	2	2	3	2	4	5	2	4	3	5	4	4	5	4	5	4	4	5	3	3	4	5	5	4	4	4	5	4
0	18	3	4	4	3	3	4	3	3	4	4	4	2	4	4	4	4	3	4	4	3	3	4	4	3	4	4	4	3	4	3	4	4	4	5	3	4	4	4	4	3	4	3	3	4	4	4	3	4
0	18	2	2	2	2	2	4	2	2	2	2	4	2	4	4	4	4	4	4	4	4	4	4	2	2	4	2	4	2	4	2	3	3	3	3	3	3	3	3	3	3	3	3	3	3	3	3	3	3
0	18	4	3	3	2	4	3	4	3	2	2	3	2	4	4	4	4	4	4	4	4	4	4	2	2	4	2	4	2	2	2	2	2	4	4	4	4	4	2	4	3	4	2	2	4	4	3	2	4
0	18	2	2	2	2	2	4	4	4	4	4	2	4	4	4	4	4	4	4	4	4	4	4	3	3	4	2	4	3	3	3	4	5	5	4	3	4	4	5	4	5	4	3	5	4	4	5	3	4
0	18	2	2	2	2	2	4	4	2	4	2	2	3	3	4	4	3	3	4	4	4	4	4	3	3	4	2	3	2	4	3	4	3	3	2	4	3	4	3	4	2	2	2	4	3	3	3	3	4
0	18	4	5	5	5	4	2	4	4	4	4	4	4	2	4	2	4	2	2	2	2	4	2	3	3	4	4	4	3	2	4	4	4	3	4	4	4	4	3	4	4	4	3	3	3	3	3	3	3
1	18	2	2	2	3	3	3	3	2	3	2	2	2	4	3	3	3	3	4	3	3	3	3	3	3	3	3	3	3	3	3	3	3	3	3	3	3	3	3	3	3	3	3	3	3	3	3	3	3
1	18	5	4	4	1	2	4	3	2	4	2	4	3	4	4	4	4	4	4	4	4	4	4	2	1	3	3	3	2	3	3	4	3	4	5	3	5	5	4	5	1	5	3	3	3	3	3	3	3
1	18	4	4	4	4	4	2	4	4	4	4	2	4	2	2	2	2	2	2	2	2	2	2	4	4	2	4	2	4	2	4	2	2	4	3	4	3	3	4	3	3	2	3	3	3	3	3	3	3
1	18	4	4	4	3	3	2	4	3	4	3	3	2	3	2	2	2	2	3	2	2	2	3	3	3	2	3	4	3	3	3	3	3	3	3	3	3	3	3	3	3	3	3	3	3	3	3	3	3
1	18	4	4	4	4	4	4	5	4	4	4	3	4	4	4	4	4	4	4	4	4	2	2	2	3	4	4	3	2	3	3	3	4	4	4	3	3	3	3	3	4	3	3	3	3	3	3	3	3
0	18	3	4	3	4	3	3	4	4	3	2	3	4	4	3	4	2	3	2	2	2	3	2	4	2	5	4	4	3	4	3	2	3	2	3	3	4	3	3	4	3	2	3	3	3	4	2	3	3
0	18	2	2	2	2	2	4	2	2	2	2	4	2	4	4	4	4	4	4	4	4	4	4	2	2	4	2	4	2	4	2	4	4	2	4	2	4	4	2	4	2	4	2	2	4	4	2	2	4
1	18	2	2	2	2	2	4	2	2	2	2	4	2	4	4	4	4	4	4	4	4	4	4	2	2	4	2	4	2	4	2	4	4	2	4	2	4	4	2	4	2	4	2	2	4	4	2	2	4
1	18	2	1	2	1	2	4	2	2	2	1	4	2	4	4	5	4	4	5	4	5	4	4	2	2	4	1	4	2	4	2	4	4	2	4	2	4	4	2	4	2	4	2	2	4	4	2	2	4
0	18	1	1	2	2	2	3	3	2	2	2	3	2	5	5	4	5	2	5	5	5	5	2	2	2	4	1	3	1	2	2	3	4	1	4	2	4	4	2	4	2	4	2	2	4	4	2	2	4
1	18	3	4	3	4	4	3	4	2	3	4	1	5	5	4	4	4	3	4	3	5	2	4	1	1	2	3	3	2	4	1	5	4	2	3	2	3	3	2	4	3	4	2	4	4	2	3	2	3
0	18	5	5	5	5	5	1	5	5	5	5	5	5	1	1	1	1	2	4	4	4	4	4	2	2	4	2	4	2	4	5	3	3	3	5	5	3	3	3	3	3	3	3	3	3	3	3	3	3
1	18	5	4	4	5	4	4	4	4	4	4	4	4	4	4	2	4	4	4	3	2	3	2	3	4	4	4	3	2	3	2	5	5	3	5	3	4	4	4	4	4	4	3	3	3	3	3	3	3
1	18	4	5	5	5	5	1	2	5	4	5	4	3	5	2	5	4	2	4	5	5	4	2	4	4	4	4	2	2	4	3	4	4	4	2	4	5	4	2	4	4	4	1	2	4	4	1	1	5
0	18	1	1	2	2	2	4	4	4	4	4	4	3	2	2	2	2	1	4	3	3	3	3	2	2	5	4	5	4	4	3	5	5	3	5	3	5	5	4	5	3	4	4	4	3	4	4	4	2
1	18	4	4	4	4	5	1	4	4	4	3	4	2	3	4	4	3	1	4	2	4	2	4	3	2	4	4	5	3	4	3	4	3	4	4	2	4	4	4	4	2	4	2	4	4	3	2	2	3
0	18	2	2	2	2	2	4	2	2	2	2	4	2	4	4	4	4	4	4	4	4	4	4	3	3	3	3	3	3	3	3	3	3	3	3	3	3	3	3	3	3	3	3	3	3	3	3	3	3
0	18	2	2	4	4	4	2	4	2	2	2	2	2	4	4	4	4	3	3	4	4	3	3	2	2	4	2	3	2	4	3	3	4	2	4	3	3	3	2	4	2	4	3	3	4	3	3	2	3
1	18	4	3	4	4	3	4	2	4	4	2	3	4	4	4	4	4	2	4	3	3	3	2	3	3	4	3	4	4	2	3	4	3	4	4	4	4	3	2	3	4	3	3	4	3	3	4	2	4
0	18	1	1	1	1	1	5	3	1	5	2	2	1	4	4	4	4	2	4	4	4	4	3	2	2	4	2	4	2	5	3	4	4	4	4	5	4	4	2	5	4	4	3	3	4	4	2	4	4
0	18	4	2	2	2	4	4	4	2	2	2	2	4	4	4	4	4	2	4	4	4	4	4	4	2	4	4	2	2	2	4	4	2	2	4	2	4	4	4	4	2	3	2	2	4	3	2	2	4
1	18	3	2	4	2	2	4	2	2	2	2	4	2	4	4	4	4	4	4	4	4	4	4	2	2	4	2	4	2	4	2	4	4	2	4	2	4	4	2	4	2	4	2	2	4	4	2	2	4
1	18	2	3	2	2	2	3	1	2	2	2	3	3	5	4	5	5	4	5	4	5	4	5	2	2	4	3	5	1	4	1	4	4	2	4	1	4	4	2	5	2	5	2	1	4	5	1	1	5
0	17	3	4	4	2	4	4	4	2	4	2	2	2	4	2	4	4	2	4	2	4	2	4	2	4	4	4	4	4	4	4	4	4	4	2	2	2	4	4	4	4	2	4	4	2	2	4	4	2
0	17	2	2	2	2	3	4	2	2	2	2	4	2	4	4	4	4	4	4	4	4	4	4	2	2	3	2	4	2	3	3	4	2	2	2	4	3	2	2	4	2	2	3	3	3	2	2	3	2
0	17	4	4	4	4	4	2	4	4	4	4	2	4	4	4	2	4	2	4	4	4	4	4	3	3	3	3	3	3	3	3	3	3	3	4	3	4	4	2	4	3	4	3	3	4	4	3	3	3
0	17	2	2	3	4	4	3	4	3	3	4	2	2	3	2	3	4	3	4	4	4	4	4	4	4	3	3	4	1	5	1	3	3	3	3	3	3	3	3	3	3	3	3	3	3	3	3	3	3
0	17	3	3	3	3	2	4	2	3	3	3	4	2	3	3	4	4	4	4	4	5	4	4	3	3	3	3	4	3	3	3	3	3	3	3	3	3	3	3	3	3	3	3	3	3	3	3	3	3
0	17	2	1	3	1	2	3	3	2	4	2	3	2	4	4	5	4	2	4	4	4	4	2	4	2	4	3	4	2	4	3	3	4	5	4	1	4	4	4	4	1	4	2	3	2	4	3	2	2
1	17	4	3	2	4	3	4	3	2	4	4	4	3	4	4	3	4	3	4	4	5	4	4	2	3	4	4	3	2	3	4	4	3	4	4	4	4	5	3	4	4	4	5	4	4	4	4	3	4
1	17	4	2	2	2	2	2	4	2	3	4	4	2	4	2	4	4	1	4	4	4	4	4	1	1	3	2	2	2	2	4	3	3	2	4	2	3	3	2	2	2	3	2	4	2	2	2	2	2
1	17	4	4	4	2	2	4	2	4	2	2	2	3	4	4	4	4	2	4	4	4	2	4	3	2	4	4	2	4	2	2	3	2	3	3	4	3	4	4	3	4	3	2	4	2	3	2	3	3
1	17	2	3	4	3	4	4	2	4	4	4	4	2	4	4	5	5	2	4	5	5	4	5	3	2	3	2	3	3	3	3	4	3	4	3	4	4	3	4	4	4	3	4	3	4	4	3	2	3
0	17	2	2	2	2	2	3	2	4	5	2	2	4	4	4	4	4	1	5	5	5	5	4	2	1	4	2	2	1	2	2	5	2	5	4	2	5	5	1	4	3	4	3	3	3	4	2	2	4
0	17	3	2	1	1	5	1	3	2	3	2	2	4	4	4	4	4	4	4	4	4	4	4	3	4	4	3	4	3	4	1	4	4	3	4	4	4	4	2	5	4	4	3	2	4	3	5	2	3
1	17	4	4	4	1	4	1	5	5	5	5	5	5	5	5	3	5	1	5	4	5	5	5	4	2	2	3	5	1	1	5	3	2	4	5	1	5	3	1	4	3	5	4	3	1	2	5	2	3
1	17	2	2	3	2	2	4	2	2	2	2	3	2	4	5	2	4	4	4	3	3	3	2	2	2	2	3	4	2	4	2	3	3	2	3	2	4	4	2	3	2	4	4	2	3	3	3	2	4
1	17	2	2	2	2	2	2	4	2	2	2	2	4	3	4	2	2	1	2	4	2	1	1	4	4	2	4	4	2	4	4	4	2	4	4	2	3	2	4	2	4	4	1	2	3	4	2	3	3
0	17	3	4	4	4	4	4	3	4	4	4	4	4	4	4	4	4	4	4	4	4	4	4	3	3	4	4	4	2	3	3	4	4	4	4	4	3	3	3	4	3	4	4	4	3	4	4	4	4
1	17	4	5	2	2	2	3	4	2	5	2	4	4	4	3	2	4	4	4	4	5	2	2	4	4	3	5	3	4	3	4	4	5	5	5	5	4	4	4	4	3	4	3	3	2	5	1	1	4
1	17	5	5	4	4	4	1	5	4	5	5	5	4	5	5	4	4	4	5	1	4	5	5	5	5	5	5	5	3	4	3	5	3	5	5	5	5	5	5	5	5	5	5	5	5	5	5	5	5
1	17	3	2	1	1	2	4	2	2	2	1	5	2	5	4	4	4	3	5	4	4	3	5	3	2	3	4	2	3	2	4	3	2	3	3	2	2	3	4	3	3	4	3	2	2	2	1	1	3
0	17	1	1	1	1	1	4	3	2	1	1	3	3	5	5	5	4	3	5	5	4	4	4	1	1	5	1	2	2	2	2	2	4	3	5	1	3	3	1	4	1	4	1	2	4	4	1	1	5
0	17	4	4	3	4	4	4	3	4	3	3	4	4	2	2	2	2	4	4	2	2	2	3	4	4	4	4	4	3	3	4	4	4	4	4	4	4	4	4	4	4	4	4	4	4	4	4	4	4
0	17	2	3	2	3	3	3	3	3	3	3	3	3	4	2	2	2	4	2	2	2	2	5	3	4	2	3	3	2	2	3	2	2	4	2	2	2	2	4	2	4	4	4	3	3	3	4	5	4
1	17	1	1	1	1	2	4	3	3	3	2	3	2	4	4	4	4	2	4	3	4	3	3	3	3	2	4	4	2	3	3	4	4	4	4	4	4	4	4	4	4	4	4	4	4	4	4	4	3
0	17	3	4	2	3	3	4	2	4	4	2	3	4	4	4	3	2	4	4	3	4	4	4	3	2	2	4	3	3	2	2	4	4	2	4	2	4	3	3	3	2	4	2	4	4	5	3	1	5
0	17	3	3	3	2	2	3	3	3	4	3	3	2	4	3	4	3	2	4	3	4	4	2	3	1	4	4	4	2	4	3	3	4	3	4	3	3	4	4	3	3	4	3	3	3	3	2	3	4
0	17	2	2	2	3	2	2	4	2	4	2	3	3	4	4	4	4	2	3	4	4	3	2	2	2	4	3	3	3	3	3	3	4	4	3	4	4	4	4	4	4	3	3	4	3	3	4	4	3
0	17	3	5	4	2	2	1	4	4	5	1	4	5	3	4	3	4	4	4	4	3	4	5	2	3	4	3	4	1	2	2	4	2	3	4	2	3	4	3	5	2	3	5	3	4	3	2	2	3
0	17	2	4	4	2	4	4	4	4	4	4	4	2	4	4	3	4	2	2	3	2	2	2	2	2	4	4	3	3	3	4	3	4	3	4	2	4	4	2	3	4	4	2	4	3	3	3	3	4
0	17	2	3	1	2	4	3	4	4	4	4	4	4	4	3	5	5	4	4	4	5	3	2	2	1	3	2	2	2	4	2	4	3	2	4	2	4	3	2	4	2	4	2	3	4	2	2	2	4
1	17	1	2	1	1	1	3	1	1	2	1	2	1	5	5	5	5	5	5	5	5	5	5	1	1	3	1	3	1	5	1	5	5	1	5	1	5	5	1	5	1	5	1	1	5	5	1	1	5
0	17	5	5	5	5	5	1	5	5	5	5	1	5	1	1	1	1	1	1	1	1	1	1	5	5	1	5	1	5	1	5	1	1	5	1	5	1	1	5	1	5	1	5	5	1	1	5	5	1
1	17	2	3	1	1	1	1	2	1	2	1	1	2	5	5	5	4	4	4	5	5	5	5	1	1	4	1	3	1	2	2	3	4	1	3	1	3	3	1	4	1	2	1	5	2	2	1	1	2
0	17	2	1	2	1	4	2	5	2	4	2	4	2	2	4	4	4	5	2	2	2	2	4	4	2	3	4	3	4	2	4	3	3	5	3	3	2	3	3	3	3	3	3	4	2	4	3	3	2
0	17	2	5	2	2	2	2	2	2	2	2	2	2	4	4	4	4	4	4	4	4	1	4	2	2	5	2	5	1	5	3	5	5	3	5	5	5	5	5	5	5	5	5	5	5	5	5	5	5
0	17	2	3	5	4	5	3	3	1	5	3	3	4	4	4	4	3	3	3	3	1	1	3	4	4	5	4	3	3	3	3	4	4	3	5	3	5	5	5	5	5	5	5	4	5	5	5	3	5
1	17	4	5	4	4	2	4	4	4	4	2	2	2	2	2	2	2	2	2	2	2	4	2	4	2	2	4	4	2	2	4	4	4	4	2	4	4	2	4	4	4	4	4	5	4	4	4	4	4
0	17	2	3	2	4	2	2	4	2	4	2	2	2	4	5	5	5	2	4	4	5	4	2	3	2	2	3	4	4	3	4	3	4	4	4	4	4	3	3	3	4	3	2	4	2	4	4	3	4
0	17	3	2	3	2	2	2	4	2	2	2	4	3	2	2	2	2	1	1	3	3	2	1	3	3	4	4	4	3	4	3	3	3	5	4	3	4	4	4	3	3	3	4	3	4	3	3	3	4
0	17	3	3	4	3	2	5	4	3	3	3	4	2	2	3	3	3	1	3	2	3	2	2	3	3	4	3	3	3	4	3	3	4	4	4	3	4	4	3	4	3	4	3	3	4	4	3	3	4
0	17	2	2	2	2	2	4	1	2	3	2	3	2	4	4	4	4	2	4	4	4	4	2	3	2	4	3	5	2	3	3	2	4	4	2	2	2	4	3	2	3	4	3	3	4	2	2	2	3
1	17	2	3	2	1	3	4	2	2	3	2	3	2	4	3	4	4	4	3	4	3	4	3	3	3	3	2	4	3	3	3	4	3	3	4	3	4	4	3	5	3	5	3	3	3	3	3	3	3
0	17	3	2	2	4	4	3	3	3	4	2	3	3	3	2	4	3	4	4	3	3	3	2	4	3	4	3	4	3	4	4	4	4	4	4	2	1	4	4	4	4	4	4	4	4	4	4	4	3
0	17	2	2	2	2	2	3	2	2	2	2	4	2	4	4	4	4	4	4	4	4	4	4	3	3	4	3	3	2	2	3	3	2	3	3	3	3	3	3	3	5	3	3	3	3	3	3	3	3
0	17	2	3	3	2	3	3	4	4	4	2	3	2	3	3	4	4	3	4	3	3	3	4	3	4	3	3	3	3	3	3	3	3	3	3	3	3	3	4	2	4	3	3	3	2	4	3	3	3
0	17	3	3	3	3	2	4	3	3	4	4	3	4	3	3	3	3	2	3	3	3	2	2	3	3	4	4	4	4	2	4	4	4	4	4	4	4	4	4	4	4	4	4	5	4	4	3	3	4
1	17	4	4	4	4	3	4	2	4	4	4	4	3	4	4	4	3	2	4	4	4	3	2	3	3	3	4	3	4	3	3	4	4	4	3	3	3	3	4	3	4	3	4	4	3	3	3	4	3
0	17	4	2	4	2	2	4	4	2	4	4	4	2	4	4	4	4	2	4	4	4	4	4	4	4	3	4	3	4	2	4	4	3	5	3	4	4	3	4	3	4	4	3	4	3	3	4	4	3
1	17	2	3	2	1	2	3	4	2	4	2	2	3	4	4	4	4	4	4	2	4	4	5	1	3	5	1	5	1	5	3	5	5	1	5	3	5	5	3	4	2	5	2	1	5	5	3	2	3
0	17	2	4	1	2	4	2	4	2	5	5	4	2	4	4	2	4	1	4	2	2	2	1	3	3	5	4	5	4	5	3	4	5	3	5	3	5	5	4	4	4	5	4	4	4	4	4	3	5
0	17	3	3	3	3	2	2	4	3	4	2	3	3	4	4	4	4	4	4	4	4	3	4	4	3	3	3	3	3	3	4	3	4	3	4	2	3	3	3	3	3	3	3	4	3	3	3	3	3
1	17	2	3	2	4	2	5	4	3	4	2	2	1	4	4	4	2	2	4	4	4	4	2	3	3	4	2	3	2	4	2	4	4	3	4	1	4	3	2	2	3	4	3	2	1	2	2	2	4
0	17	2	4	2	2	3	2	4	2	4	2	2	3	4	4	4	4	2	4	4	3	4	3	3	3	4	3	3	3	4	3	4	4	4	3	3	4	4	4	4	4	3	4	3	3	4	3	3	4
0	17	4	4	2	2	4	4	4	4	4	4	4	2	4	4	5	4	2	4	4	4	5	3	2	2	4	2	2	2	4	2	4	2	3	3	2	3	4	2	3	4	3	2	2	2	3	3	2	3
1	17	2	2	2	2	2	4	2	2	2	3	3	3	3	3	3	3	3	3	3	3	3	3	3	3	3	3	3	3	3	3	3	3	3	3	3	3	3	3	3	3	3	3	3	3	3	3	3	3
0	17	5	3	3	2	3	4	4	2	4	4	2	4	4	4	2	4	4	4	4	2	2	4	3	4	4	4	5	4	4	4	4	5	4	4	4	4	4	2	4	2	4	4	3	4	4	4	2	4
1	17	5	2	2	5	3	5	5	2	2	2	4	2	3	3	3	4	4	4	1	1	1	1	1	4	5	4	5	1	5	3	5	5	1	5	5	5	5	5	1	5	5	5	5	5	5	5	5	5
0	17	4	5	4	2	3	4	2	4	5	5	4	4	2	2	2	4	2	5	3	3	4	1	3	3	4	4	5	3	3	4	3	4	4	4	4	3	4	4	3	4	4	4	4	3	3	4	3	3
0	17	2	2	2	2	2	4	4	2	4	2	4	4	4	4	4	4	2	4	4	4	4	4	4	2	4	2	4	4	4	4	4	4	3	4	2	4	4	3	4	3	4	3	3	4	4	3	2	4
0	17	5	5	5	5	5	5	5	5	5	5	5	3	2	1	1	1	1	4	1	1	1	1	5	3	4	5	5	3	5	5	5	5	5	5	4	5	5	5	3	4	5	5	5	5	5	5	5	5
0	17	3	3	4	3	4	4	3	4	5	4	4	2	3	4	2	3	2	2	2	3	1	4	3	3	4	4	3	3	2	2	4	2	3	4	4	4	4	3	4	4	3	2	4	4	3	4	4	3
1	17	2	3	3	2	2	2	4	2	4	3	2	2	3	2	4	4	2	4	3	3	2	4	3	2	3	2	2	3	2	3	2	2	2	2	2	2	3	1	3	2	3	2	3	2	3	2	2	3
0	17	4	2	4	4	4	4	2	3	5	4	4	1	4	4	4	4	2	4	3	4	3	4	3	3	4	2	4	2	3	4	4	2	4	4	3	4	4	1	3	3	4	4	4	4	4	3	3	4
0	17	3	2	4	4	4	4	2	3	5	1	2	4	2	2	1	2	1	2	1	2	1	1	4	3	4	3	4	4	2	5	3	2	5	4	4	4	4	4	3	4	5	3	5	2	4	3	2	5
0	17	2	2	2	2	4	2	4	2	4	4	4	4	4	4	4	2	2	4	4	4	4	2	4	2	4	2	4	2	2	2	2	4	2	4	2	4	3	2	4	2	4	2	3	3	3	2	2	3
1	17	2	2	1	1	2	2	3	2	2	2	3	2	5	4	4	4	2	3	4	4	4	3	2	2	4	3	2	1	3	4	3	3	5	2	4	3	3	4	4	3	4	2	3	2	4	3	3	4
1	17	2	2	5	3	2	5	3	2	3	4	2	2	3	4	5	2	1	5	5	4	1	3	3	2	3	4	2	2	1	3	3	3	4	2	1	3	4	5	2	1	3	5	2	1	4	2	2	3
0	17	4	4	4	3	4	4	3	4	4	4	4	2	2	2	3	3	2	4	3	3	2	2	3	3	2	3	3	4	3	4	3	3	4	3	4	3	2	3	3	3	3	2	4	2	3	3	3	3
1	17	3	2	4	2	2	3	2	4	2	2	4	2	4	4	4	4	2	4	4	4	4	2	2	2	4	3	3	2	2	2	5	3	3	4	3	4	4	2	4	2	4	4	2	4	3	4	4	4
1	17	4	4	2	2	2	2	2	4	2	4	4	2	4	2	4	2	4	4	2	4	4	4	2	4	2	2	2	2	4	4	4	2	2	4	4	4	2	2	4	4	4	2	4	4	4	4	2	4
0	17	4	4	4	4	2	4	2	2	2	2	4	2	4	4	4	4	4	4	4	4	4	4	3	3	3	3	3	3	3	3	3	3	3	3	3	3	3	3	3	3	3	3	3	3	3	3	3	3
0	17	4	5	3	2	2	5	5	5	5	5	4	4	4	4	4	4	2	4	4	4	2	2	2	4	2	2	4	1	2	2	5	2	4	4	2	4	5	4	4	2	4	2	2	4	4	2	4	2
1	17	3	2	3	2	3	3	2	3	2	2	2	2	4	4	4	3	2	3	4	4	2	5	2	2	3	2	5	3	5	3	4	4	2	3	3	3	4	4	4	2	4	4	4	3	3	4	4	3
0	17	3	2	2	2	2	3	4	4	4	3	4	4	4	4	4	4	4	4	4	3	3	4	3	3	4	3	4	3	3	4	4	4	5	5	3	4	4	4	3	4	5	4	4	3	5	4	4	4
0	17	4	5	2	2	5	5	2	5	2	5	4	5	1	4	4	1	2	5	1	1	1	3	5	5	4	5	5	5	4	5	3	4	5	5	3	4	4	5	4	4	4	3	5	4	5	5	3	5
0	17	5	5	5	5	5	1	5	5	5	5	1	5	2	4	4	4	4	4	4	4	4	4	5	5	1	5	4	2	4	2	4	4	2	3	3	3	3	3	3	3	3	3	3	3	3	3	3	3
0	17	2	2	4	2	4	3	5	2	2	2	4	1	2	4	4	4	2	4	4	4	2	2	4	3	4	4	3	4	4	3	4	3	5	2	4	4	4	3	3	3	2	4	3	1	4	4	3	3
0	17	2	2	2	1	1	2	2	2	4	2	4	2	4	4	4	4	4	4	4	4	4	4	2	2	4	2	4	2	4	2	4	4	2	4	2	4	4	2	4	2	4	2	2	4	4	2	2	4
0	17	2	2	2	2	2	4	2	2	2	2	4	2	4	4	4	4	4	4	4	4	4	4	2	2	4	2	4	2	4	2	4	4	2	4	2	4	4	2	4	2	4	2	2	4	4	2	2	4
0	17	3	3	3	3	3	3	4	2	2	2	3	3	4	4	4	4	4	4	4	4	4	4	2	3	3	2	4	2	4	2	4	4	2	4	2	4	4	2	4	2	4	2	2	4	4	2	2	4
0	17	5	5	5	5	5	1	5	5	5	5	1	5	1	1	1	1	4	1	1	1	1	1	5	5	1	5	5	5	5	5	5	5	5	5	5	5	5	5	1	5	1	5	5	1	1	5	5	1
0	16	4	2	4	4	4	5	4	4	4	4	4	2	2	4	2	2	4	4	2	2	2	2	4	3	3	4	4	3	2	4	3	3	4	4	2	3	3	3	4	3	4	3	4	4	3	3	3	4
0	16	2	3	2	1	3	2	3	3	4	3	2	2	4	2	4	4	2	4	5	3	4	5	2	1	3	2	1	2	2	3	2	2	2	2	1	2	1	2	2	2	2	4	2	2	2	3	2	3
0	16	4	2	4	4	5	4	4	4	4	4	4	5	2	3	4	2	1	4	2	2	3	1	3	3	4	4	4	2	4	5	3	3	4	3	4	2	4	5	3	3	4	3	5	4	5	4	4	3
0	16	4	2	4	4	4	5	4	2	3	4	4	4	3	4	3	4	4	4	3	2	4	4	3	4	4	3	4	4	4	4	4	4	2	4	3	4	4	4	4	4	4	4	3	4	4	4	4	4
1	16	2	2	1	2	2	2	2	5	2	2	2	2	4	3	4	4	3	5	4	4	4	5	3	3	3	2	3	2	1	3	4	4	3	4	2	4	3	2	3	2	3	2	2	2	4	2	2	5
1	16	4	4	4	4	5	5	5	4	5	3	3	5	3	1	1	1	3	4	3	2	1	1	3	2	4	3	3	4	4	3	3	3	3	3	3	3	3	3	3	4	4	3	3	2	3	3	2	3
0	16	2	4	2	1	2	2	3	4	4	3	2	2	5	2	4	4	2	2	5	4	2	4	1	2	3	2	1	1	2	2	2	2	3	2	1	2	2	1	3	2	2	4	1	2	2	1	1	2
1	16	2	2	1	3	2	2	2	2	4	1	2	1	4	1	4	4	1	2	5	4	2	2	2	2	3	2	2	2	1	3	2	2	3	2	2	2	2	2	3	4	2	3	2	2	2	3	2	2
[truncated: 24 more columns]
